# Supplementary material for: Identification and Expression Analyses of Invertase Genes in Moso Bamboo Reveal Their Potential Drought Stress Functions
Source: Front Genet. 2021 Aug 30;12:696300. doi: 10.3389/fgene.2021.696300 (PMC8435750; doi:10.3389/fgene.2021.696300)
Supplement: Supplementary file 1 [file Data_Sheet_1.zip]

Archive with 8 entries (7 files):
- Supplementary Material/
- Supplementary Material/Supplementary Figure.docx
- Supplementary Material/Supplementary Table 1.xlsx
- Supplementary Material/Supplementary Table 2.docx
- Supplementary Material/Supplementary Table 3.docx
- Supplementary Material/Supplementary Table 4.xlsx
- Supplementary Material/Supplementary Table 5.docx
- Supplementary Material/Supplementary Table 6.docx
