# Supplementary material for: Identification and Expression Analyses of Invertase Genes in Moso Bamboo Reveal Their Potential Drought Stress Functions
Source: Front Genet. 2021 Aug 30;12:696300. doi: 10.3389/fgene.2021.696300 (PMC8435750; doi:10.3389/fgene.2021.696300)
Supplement: Supplementary file 1 [file Data_Sheet_1.zip › Supplementary Material/Supplementary Table 1.xlsx]

## Sheet: INVs
Supplementary Table 1. Basic sequence information of INVs in six plant species.
Species	Amino acid name	Gene assembly name	Amino acid sequence	Protein size (aa)
Arabidopsis thaliana	AtNINV1	AT4G09510	MEEGHKEPLVLRVEGSHCSLSEMDDFDLTRALEKPRQLKIERKRSFDERSMSELSTGYVRQDSILEMAHSPGSRSMVDTPLSVRNSFEPHPMVAEAWEALRRSMVFFRGQPVGTIAAYDHASEEVLNYDQVFVRDFVPSALAFLMNGEPDIVKNFLLKTLQLQGWEKRVDRFKLGEGVMPASFKVLHDPVRKTDTIIADFGESAIGRVAPVDSGFWWIILLRAYTKSTGDLTLSETPECQRGMRLILSLCLSEGFDTFPTLLCADGCSMVDRRMGVYGYPIEIQALFFMALRCALSMLKPDEEGRDFIERIVKRLHALSFHMRSYFWLDFQQLNDIYRYKTEEYSHTAVNKFNVMPDSIPDWVFDFMPLRGGYFVGNVSPARMDFRWFSLGNCVSILSS…	558
	AtNINV2	AT1G35580	MEGVGLRAVGSHCSLSEMDDLDLTRALDKPRLKIERKRSFDERSMSELSTGYSRHDGIHDSPRGRSVLDTPLSSARNSFEPHPMMAEAWEALRRSMVFFRGQPVGTLAAVDNTTDEVLNYDQVFVRDFVPSALAFLMNGEPDIVKHFLLKTLQLQGWEKRVDRFKLGEGVMPASFKVLHDPIRETDNIVADFGESAIGRVAPVDSGFWWIILLRAYTKSTGDLTLSETPECQKGMKLILSLCLAEGFDTFPTLLCADGCSMIDRRMGVYGYPIEIQALFFMALRSALSMLKPDGDGREVIERIVKRLHALSFHMRNYFWLDHQNLNDIYRFKTEEYSHTAVNKFNVMPDSIPEWVFDFMPLRGGYFVGNVGPAHMDFRWFALGNCVSILSSLATPDQSM…	551
	AtNINV3	AT1G22650	MEGVNSSSSISDLDELARLLDRPRVNIERKRSFDERSFSEMGIFDNVNSPGGWETPVSSARNSFEPHPMVAEAWDALRRSLVYFRGQPVGTIAAYDHATEEVLNYDQVFVRDFVPSALAFLMNGEPDIVKNFLLKTIQIQGREKRIDRFKLGEGAMPASFKVIHDPIKETDSINADFGESAIGRVAPVDSGFWWIILLRAYTKSTGDTSLAETSECQKGMRLILSLCLSEGFDTFPTLLCADGCSMIDRRMGVYGYPIEIQALFFMALRSAMSMLKHDAEGKEFMERIVKRLHALSFHMRSYFWLDFQQLNDIYRYKTEEYSHTAVNKFNVIPDSIPEWVFDFMPLRGGYFIGNVSPARMDFRWFALGNCVAILASLATPEQSASIMDLIEERWEELVG…	534
	AtNINV4	AT1G72000	MSLSLYDSAHSLDGKSGWDTPVFSMKDSMDRNPMVTEAWEALCQSQVYFRGKPVGTIAAYDHASEEVLNYDQVFVRDFVPSALAFLMNGEPEIVKNFLLKTLHIQGQDKMIDKFKLGDGAMPASFKVLHNPIKKTDTIIADFGESAIGRVAPVDSGFWWIILLRAYTKSTGDHSLAERPECQKGMRLILSLCLSEGFDTFPTLLCADGCSMVDRRMGIYGYPIEIQALFFMALRSALSMLKHDSEGKEFMEKIVKRLHALSFHMRSYFWLDFQQLNDIYRYKTEEYSHTAVNKFNVIPDSIPDWIFDFMPLRGGYFVGNVSPARMDFRWFALGNCIAILSSLATPEQSMAIMDLIEARWEELVGEMPLKICYPAMESHEWGIVTGCDPKNTRWSYHNGG…	499
	AtNINV5	AT4G34860	MSSFNLSVDVNQNGNIKNVDSLSTLDDIDDIDFAKLLEKPRPLNIDRLRSLDERSLTELTGSPQLRNADNASRAPDHADYVISPSFGRRSGFNTPRSQPGFESHPMVGEAWDALRRSMVYFRGQPVGTIAAVDNSEEKLNYDQVFVRDFVPSALAFLMNGEPDIVKNFLLKTLRLQSWEKKIDRFQLGEGVMPASFKVFHDPVRNHETLIADFGESAIGRVAPVDSGFWWIILLRAYTKSTGDSSLADMPECQKGIRLILSLCLSEGFDTFPTLLCADGCCMIDRRMGVYGYPIEIQALFFMALRCALLLLKHDGEGKEMVEQIVKRLHALSYHMRSYFWLDLKQLNDIYRYKTEEYSHTAVNKFNVIPDSLPEWVFDFMPPHGGFFIGNVSPARMDFR…	571
	AtNINV6	AT5G22510	MAASETVLRVPLGSVSQSCYLASFFVNSTPNLSFKPVSRNRKTVRCTNSHEVSSVPKHSFHSSNSVLKGKKFVSTICKCQKHDVEESIRSTLLPSDGLSSELKSDLDEMPLPVNGSVSSNGNAQSVGTKSIEDEAWDLLRQSVVFYCGSPIGTIAANDPNSTSVLNYDQVFIRDFIPSGIAFLLKGEYDIVRNFILYTLQLQSWEKTMDCHSPGQGLMPCSFKVKTVPLDGDDSMTEEVLDPDFGEAAIGRVAPVDSGLWWIILLRAYGKCTGDLSVQERVDVQTGIKMILKLCLADGFDMFPTLLVTDGSCMIDRRMGIHGHPLEIQALFYSALVCAREMLTPEDGSADLIRALNNRLVALNFHIREYYWLDLKKINEIYRYQTEEYSYDAVNKFNIY…	617
	AtNINV7	AT3G06500	MNSRSCICVSAMKPCCRFLISFRSSSLFGFSPPNSGKFINSSKLHCTKIDSRSIRSGIHCRRIVLDRNAFCDSDSISWGGGGSRVLRARGSSRGRGRGVLVIPHVASDFRNYSTSSLDSHVNDKSFESMFVKPLVFKEVEKTEGIPKRERGNVGGGKDANFGNVGVRKETERCLSQTEVEKEAWKLLRGAVVNYCGFPVGTVAANDPGDTQTLNYDQVFIRDFVPSAYAFMLDGEGEIVRNFLLHTLQLQSWEKTVDCHSPGPGLMPASFKVKSAPLEGNDGSFEEFLDPDFGGSAIGRVSPVDSGLWWIILLRAYGKLTGDYTLQERIDVQTGIKLILKLCLADGFDMFPTLLVTDGSCMVDRRMGIHGHPLEIQALFYSALRCAREMLIVNDGTKSL…	664
	AtNINV8	AT3G05820	MLDAIKLAINNEHKKAFCNLRSWTLIMNAITFLGNSTMIPSQCILRAFTRISPSKYIRDTSFRSYPSRFSSCINQYRNADSDRIIRPTNAVPFCTDRQSSVTAQVVSEARSHSASTTCANDTTLDQIYTKNGLNVKPLVVERLKRDEKDEEAVNEDEEGVKRDGFEGVKCNDVEEEAWRLLRDSIVTYCDSPVGTVAAKDPTDTTPSNYDQVFIRDFVPSALAFLLKGESEIVRNFLLHTLQLQSWEKTVDCYSPGQGLMPASFKVRTLPLEEDKFEEVLDPDFGEAAIGRVAPVDSGLWWIILLRAYGKITGDYSLQERIDVQTGIKMIANLCLADGFDMFPTLLVTDGSCMIDRRMGIHGHPLEIQALFYSALRSSREMITVNDSSKNIIKTISNRL…	659
	AtNINV9	AT1G56560	MSAIYLLRKISTKTPSRFHRSLFFSTFSKDSPPDLSRTTSIRHLSSSQRFVSSSIYCFPQSKILPNRFSEKTTGISVRQFSTSVETNLSDKSFERIHVQSDAILERIHKNEEEVETVSIGSEKVVREESEAEKEAWRILENAVVRYCGSPVGTVAANDPGDKMPLNYDQVFIRDFVPSALAFLLKGEGDIVRNFLLHTLQLQSWEKTVDCYSPGQGLMPASFKVRTVALDENTTEEVLDPDFGESAIGRVAPVDSGLWWIILLRAYGKITGDFSLQERIDVQTGIKLIMNLCLADGFDMFPTLLVTDGSCMIDRRMGIHGHPLEIQSLFYSALRCSREMLSVNDSSKDLVRAINNRLSALSFHIREYYWVDIKKINEIYRYKTEEYSTDATNKFNIYPE…	616
	AtCWINV1	AT1G62660	MASTEALLPVTSLQDPLSESRSDQIPETRRRRPIKVHLAVYSGLLLIALYVTLIVTHDGSKAEIATESRPRMAGVSEKSNDGVWISSDDGKVEAFPWNNTILSWQRTAFHFQPEKNWMNDPNGPLFYKGWYHFFYQYNPNAAVWGDIVWGHAVSKDLIHWLYLPIAMVPDQWYDANGVWTGSATFLDDGSIVMLYTGSTDEFVQVQNLAYPEDPSDPLLLKWVKFSGNPVLVPPPGIGAKDFRDPTTAWKTSSGKWRITIGSKINRTGISLIYDTTDFKTYEKHETLLHQVPNTGMWECVDFYPVSKTQLNGLDTSVNGPDVKHVIKASMDDTRIDHYAIGTYDDSNATWVPDNPSIDVGISTGLRYDYGKYYASKTFYDQNKGRRILWGWIGESDSEA…	648
	AtCWINV2	AT1G12240	MASSDALLPISAREEEPLCPYTRLPMADPNQETHGPRRRRPFKGLLAVSFGLLFIAFYVALIATHDGSRSNDEGIDETETITSRARLAGVSEKRNDGLWKLSGDRNTPAFEWNNSMLSWQRTAFHFQPEQNWMNDPNGPLFYKGWYHFFYQYNPNAAVWGDIVWGHAVSRDLIHWVHLPIAMVADQWYDSNGVWTGSATFLPDGSIVMLYTGSTDKAVQVQNLAYPEDPNDPLLLKWVKFPGNPVLVPPPGILPKDFRDPTTAWKTSEGKWRITIGSKLNKTGISLVYDTIDFKTYEKLDTLLHRVPNTGMWECVDFYPVSKTAGNGLDTSVNGPDVKHIVKASMDDTRFDHYAVGTYFDSNGTWIPDDPTIDVGMTASLRYDYGKFYASKSFYDQNKG…	664
	AtCWINV3	AT5G11920	MADVMEQNLLQTAVLNRTSFHFQPQRNWLNDPNAPMYYKGFYHLFYQNNPLAPEFSRTRIIWGHSVSQDMVNWIQLEPALVPSESFDINSCWSGSATILPDGRPVILYTGLDVNNKQQVTVVAEPKDVSDPLLREWVKPKYNPVMVPPSNVPFNCFRDPTEAWKGQDGKWRVLIGAKEKDTEKGMAILYRSDDFVQWTKYPVPLLESEGTGMWECPDFFPVSITGKEGVDTSVNNASVRHVLKASFGGNDCYVIGKYSSETEDFSADYEFTNTSADLRYDHGTFYASKAFFDSVKNRRINWGWVIETDSKEDDFKKGWAGLMTLPREIWMDTSGKKLMQWPIEEINNLRTKSVSLDDCYEFKTGSTFEISGITAAQADVEVTFNLPFLENNPEILDADQ…	550
	AtCWINV4	AT2G36190	MAISNVISVLLLLLVLINLSNQNIKGIDAFHQIYEELQSESVESVNHLHRPSFHFQPPKHWINDPNGPVYYKGLYHLFYQYNTKGAVWGNIIWAHSVSKDLVNWEALEPALSPSKWFDIGGTWSGSITIVPGKGPIILYTGVNQNETQLQNYAIPEDPSDPYLRKWIKPDDNPIAIPDYTMNGSAFRDPTTAWFSKDGHWRTVVGSKRKRRGIAYIYRSRDFKHWVKAKHPVHSKQSTGMWECPDFFPVSLTDFRNGLDLDYVGPNTKHVLKVSLDITRYEYYTLGKYDLKKDRYIPDGNTPDGWEGLRFDYGNFYASKTFFDYKKNRRILWGWANESDTVEDDILKGWAGLQVIPRTVLLDSSKKQLVFWPVEEIESLRGNYVRMNNHDIKMGQRIEV…	591
	AtCWINV5	AT3G52600	MSAPKFGYVLLLIVLINISNNGVDAFHKVFKKLQSKSTSLESVSPLHRTAYHFQPPRHWINDPNAPMLYKGVYHLFYQYNPKGAVWGNIVWAHSVSKDLINWEALEPAIYPSKWFDINGTWSGSATHVPGKGPVILYTGITENQTQIQNYAIPQDLSDPYLKTWIKPDDNPIVKPDNGENGSAFRDPTTAWFNKKDGYWRMLVGSKRKNRGIAYMYKSRDFKKWVKSKRPIHSRKKTGMWECPDFFPVSVTDKKNGLDFSYDGPNAKHVLKVSLDLTRYEYYTLGTYDTKKDRYRPDGYTPDGWDGLRFDYGNYYASKTFFDDKTNRRILWGWANESDTVQDDTVKGWAGIQLIPRTILLDSSGKQLVFWPIEEIESLRGKNVQMTNQKMEMGQRFEVQ…	590
	AtCWINV6	AT3G13790	MTKEVCSNIGLWLLLTLLIGNYVVNLEASHHVYKRLTQSTNTKSPSVNQPYRTGFHFQPPKNWMNDPNGPMIYKGIYHLFYQWNPKGAVWGNIVWAHSTSTDLINWDPHPPAIFPSAPFDINGCWSGSATILPNGKPVILYTGIDPKNQQVQNIAEPKNLSDPYLREWKKSPLNPLMAPDAVNGINASSFRDPTTAWLGQDKKWRVIIGSKIHRRGLAITYTSKDFLKWEKSPEPLHYDDGSGMWECPDFFPVTRFGSNGVETSSFGEPNEILKHVLKISLDDTKHDYYTIGTYDRVKDKFVPDNGFKMDGTAPRYDYGKYYASKTFFDSAKNRRILWGWTNESSSVEDDVEKGWSGIQTIPRKIWLDRSGKQLIQWPVREVERLRTKQVKNLRNKVLK…	584
	AtVINV1	AT3G13784	MANIVWCNIAMFLLVSLFLTDDAVVVLDALDNVPNNIKNQPYRTGYHFQPPKNWMNGPMIYKGIYHLFYQWNQNGAVMDVNKTVWGHATSTDLINWITLSPAIRPSRPSDINGCWSGSVTILPNGKPVILYTGNDRYNRQVQNLVKPKNLTDPYLRHWTKSPENPLVTPSPVNHINSSAFRDPTTAWFGRDGRWRITTGSQEGRRGLAILHTSKDFVIWKQSPKPLHYHDGTGMWECPDFFPVARTDSRGLDTSFSSGPMVKHVLKVSLTDTFNDYYTIGTYDEVRDVYVPDKGFVQDETAPRYDYGKFYASKTFYDSVNQRRILWGWVNESSPEKDNIKKGWAGLQAIPRKVWLDESGKRLVQWPVKEIERLRTTQVKWGNKLLKGGSVMEVHGVTAP…	569
	AtVINV2	AT1G55120	MAKLNRSNIGLSLLLSMFLANFITDLEASSHQDLNQPYRTGYHFQPLKNWMNDPNGPMIYKGIYHLFYQYNPYGAVWDVRIVWGHSTSVDLVNWISQPPAFNPSQPSDINGCWSGSVTILPNGKPVILYTGIDQNKGQVQNVAVPVNISDPYLREWSKPPQNPLMTTNAVNGINPDRFRDPTTAWLGRDGEWRVIVGSSTDDRRGLAILYKSRDFFNWTQSMKPLHYEDLTGMWECPDFFPVSITGSDGVETSSVGENGIKHVLKVSLIETLHDYYTIGSYDREKDVYVPDLGFVQNESAPRLDYGKYYASKTFYDDVKKRRILWGWVNESSPAKDDIEKGWSGLQSFPRKIWLDESGKELLQWPIEEIETLRGQQVNWQKKVLKAGSTLQVHGVTAAQ…	594
Oryza sativa	OsNINV1	LOC_Os02g34560.1	MELAVGAGGMRRSASHTSLSESDDFDLSRLLNKPRINVERQRSFDDRSLSDVSYSGGGHGGTRGGFDGMYSPGGGLRSLVGTPASSALHSFEPHPIVGDAWEALRRSLVFFRGQPLGTIAAFDHASEEVLNYDQVFVRDFVPSALAFLMNGEPEIVRHFLLKTLLLQGWEKKVDRFKLGEGAMPASFKVLHDSKKGVDTLHADFGESAIGRVAPVDSGFWWIILLRAYTKSTGDLTLAETPECQKGMRLILSLCLSEGFDTFPTLLCADGCCMIDRRMGVYGYPIEIQALFFMALRCALQLLKHDNEGKEFVERIATRLHALSYHMRSYYWLDFQQLNDIYRYKTEEYSHTAVNKFNVIPDSIPDWLFDFMPCQGGFFIGNVSPARMDFRWFALGNMIA…	562
	OsNINV2	LOC_Os04g35280.1	MEVAGMRKASSHASMAAAAADPDDFDLTRMLNHRPRINVDRQRSFDDRSLAELSISGTASRGGGGGGYPAMMESYESMYSPGGGLRSLCGTPASSTRLSFDPHPLVFDAWDALRRSLVCFRGQPLGTIAAVDHSSDEVLNYDQVFVRDFVPSALAFLMNGEPEIVKNFLLKTLLLQGWEKRIDRFKLGEGAMPASFKVLKDAKRGGAERLVADFGESAIGRVAPVDSGFWWIILLRAYTKSTGDLSLAETAECQRGIRLIMNQCLAEGFDTFPTLLCADGCCMIDRRMGVYGYPIEIQALFFMALRCALLMLKPDAPEGKETMDRVATRLHALTYHMRSYFWLDFQQLNDVYRYRTEEYSHTAVNKFNVIPESIPDWVFDFMPSRGGYFVGNVSPARMD…	574
	OsNINV3	LOC_Os11g07440.1	MKRVSSHVSIASEAEINLDLSRLLIDKPRLTLERKRSFDEQSWSELSHRQNDGFDSIMHSPAFPSGFDSPFSLGTLGDPHPLVNEAWEALRKSVVYFRGQPVGTIAAVDHASEEVLNYDQVFVRDFFPSALAFLMNNETDIVKNFLLKTLHLQSSEKMVDRFKLGAGAMPASFKVDRNRNRNTETLVADFGESAIGRVAPVDSGFWWIILLRAYTKYTADTSLAESPECQNCMRLILNLCLSEGFDTFPTLLCTDGCSMIDRRMGIYGYPIEIQALFYMALRCALQMLKPDGEGKDFIEKIGQRLHALTYHMRNYFWLDFPHLNNIYRYKTEEYSHTAVNKFNVIPDSIPDWVFDFMPCRGGYFLGNVSPAMMDFRWFALGNCIAIISSLATPEQSVAI…	548
	OsNINV4	LOC_Os02g03320.1	MVLYADPPPPIKPPEIKIKELANKSTYESSMMEQKTRLHAIERHRSCEVSQAILSEVENRHQHQTLEPIKSPISGCSPSVESTTDTNTVHRHTVADAAWEALKKSIVHFRGQPIGTVAAIDKSQGALNYDQVFMRDFVPSALAFLMKGEPTIVKNFLLETARLQLREKMVDLFKLGQGVMPASFKVHHCNSKHKTESLLADFGETAIGRVAPVDSGLWWIILLHAYTIWTRDNSLAESPECQRAMRLILKLCLSEGFDTSPALLCADGCSMIDRRMGIYGYPIDIQALFFMALRCAVTLLKEDHNDDFVYQISRRIKALSYHLHSYYWLDFQRLNEIYRYKTEEYSETALNKFNVIPESIPDWIFDFMPSRGGYFIGNVSPARMDFRWFCLGNFIAILS…	560
	OsNINV5	LOC_Os02g32730.1	MGIAEVALHSMPGAFAAHSPASNLPLAADAARGRRRRSANSLHSSRALQGPVRFPGLRAAVECQCQRIDDLARVTEGNGAWVKDAVDKASHALGDVRVPGQAVGGNGSVNGSAAKPPPQRRKASSVEDEAWELLRESVVYYCGSPVGTIAANDPNDANPMNYDQVFIRDFIPSGIAFLLKGEYEIVRNFILHTLQLQSWEKTMDCHSPGQGLMPASFKVRTIPLDGDEDATEEVLDPDFGEAAIGRVAPVDSGLWWIILLRAYGKCSGDLTVQERIDVQTGIKMILKLCLADGFDMFPTLLVTDGSCMIDRRMGIHGHPLEIQALFYSALLCAREMLTPEDGSADLIRALNNRLIALSFHIREYYWVDMQKLNEIYRYKTEEYSYDAVNKFNIYPDQVS…	606
	OsNINV6	LOC_Os04g33490.1	MEIARVVAPPLRLAWCPASRRWGRRKGRPPCPSSLPGPRHDHAVKRPGGEAAGGRSVNGAAPAPAPAPAEAPAKAPQRRQRRGPHDVEDEAWGLLRESVVRYCGSPVGTIAACDPNDASPLNYDQVFIRDFVPSGIAFLLKGDYEIVRNFILHTLQLQSWEKTMDCHSPGQGLMPASFKVRVVPLDGDDDVTEEVLDPDFGEAAIGRVAPVDSGLWWIILLRAYGKCSGDLSVQERIDVQTGIKMILKLCLADGFDMFPTLLVTDGSCMIDRRMGIHGHPLEIQALFYSALLCAREMLTPEDGSADLIRALNSRLIALSFHIREYYWLDKRKLNEIYRYKTEEYSYDAVNKFNIYPDQIPPWLVEWIPPKGGYFIGNLQPAHMDFRFFSLGNLWSIVSS…	574
	OsNINV7	LOC_Os01g22900.1	MNGQTPMGLAAAAAAAVRPCRRRLLSSATAAAAAATVATATPLFPRCPHPHHHLHGRRLPFLASAASQQQQQSGQTAASPATPPIPSDPRAAVSGNLPFFDRVLFPDTFPVETPPPSSAAASAAAAADEEVASALKAREETEAEREAWRLLRRAVVSYCGEPVGTVAAEDPECTETLNYDQVFIRDFVPSALAFLMRGETEIVRNFLLHTLQLQSWEKTVDCYSPGQGLMPASFKIRAVPLDDNNEAFEEVLDPDFGESAIGRVAPVDSGLWWIILLRAYCKITGDNALQERVDVQTGIKLILSLCLSDGFDMFPTLLVTDGSCMIDRRMGIHGHPLEIQALFYSALRCSREMLVMNDGSKNLLRAINNRLSALSFHIREYYWVDMKKINEIYRYKTEE…	628
	OsNINV8	LOC_Os03g20020.1	MAAAAISHLRRGAPRHARALLYLSTRRFSSSSAAGVAPLAAVAASARRLLSTSVDSGASSTGESYKPPLFDPFRAASLASSAPPLESPPIEELPDDATPPPEEEPGLPAPEKDPVATACQHELEGLKAWVETVRSRKESTEEKEAWSLLGRSVVSYCGTAVGTVAANDPSTANQMLNYDQVFIRDFVPSAIAFLLKGEGDIVKNFLLHTLQLQSWEKTVDCYSPGQGLMPASFKVRSIPLDGNSEAFEEVLDPDFGESAIGRVAPVDSGLWWIILLRAYGKITGDYALQERVDVQTGIRLILNLCLSDGFDMFPTLLVTDGSCMIDRRMGIHGHPLEIQSLFYSALRCAREMVSVNDGSNSLIRAINYRLSALSFHIREYYWVDMKKINEIYRYKTEEY…	628
	OsCWINV1	LOC_Os03g52560.1	MAVIFQLDIRHPFYYCRNLVSTVVTSHGVGGGGGVKVKHVLEVSLDLKRYEYYTFGEYDHAADAYVPDAALADGDDGLRYDYGNFYASKTFLDTARHRRVLWGWANESDSAADDVRKGWAGVQAIPRKVWLAPDGKQLMQWPVAEIESLRGNHVNVTDKLVRGGGGGNYFEVSGLATPAQADVEATFQVMDLDKAEPFDPAWRGADAQAVCAARGADARGGVGPFGLWVLASDELKERTAVFFSVFKRDDADVARVDGGKKHVVLTCNDPSRSSYAEQLYKPTYAGFVDVDIAPTGKISLRTLIDHSVVESFGGHGKTAILARVYPTKAVGDKARLFVFNNGESDVKVTNLNAYDMGSAKITTDA	365
	OsCWINV2	LOC_Os04g33720.1	MATARARAALVFVALLQMAAVVVVRASHVVYPELQSLEAKHVDGKLRTGYHFQPPKHWINGTYGPMYYKGLYHLFYQYNPKGAVWGNIEWAHSVSTDLIDWTALEPGIYPSKTFDEKGCWSGSATVLPSGVPVIMYTGIDPDERQVQNVAYPVNLSDPYLREWYKPDYNPIINPDGGINASAFRDPTTAWYGPDGHWRLLVGSKVNMKGLAVLYRSRDFKKWVKAHHPLHSAHTGMWECPDFFPVAVAGGSRHYRRGVDTAELHDAAVAEEVKYVLKVSLDLTRYEYYTVGWYDHATDRYVPDAAFPDNDYGLRYDYGDFYASKSFYDPAKRRRIVWGWANESDTVPDDRRKGWAGIQAIPRKLWLSADGKQLVQWPVEELKALRAKHVNVTDKVIKKG…	586
	OsCWINV3	LOC_Os04g33740.1	MGVLGSRVAWAWLVQLLLLQQLAGASHVVYDDLELQAAATTADGVPPSIVDSELRTGYHFQPPKNWINGNAPMYYKGWYHLFYQYNPKGAVWGNIVWAHSVSRDLINWVALKPAIEPSIRADKYGCWSGSATMMADGTPVIMYTGVNRPDVNYQVQNVALPRNGSDPLLREWVKPGHNPVIVPEGGINATQFRDPTTAWRGADGHWRLLVGSLAGQSRGVAYVYRSRDFRRWTRAAQPLHSAPTGMWECPDFYPVTADGRREGVDTSSAVVDAAASARVKYVLKNSLDLRRYDYYTVGTYDRKAERYVPDDPAGDEHHIRYDYGNFYASKTFYDPAKRRRILWGWANESDTAADDVAKGWAGIQAIPRKVWLDPSGKQLLQWPIEEVERLRGKWPVILK…	597
	OsCWINV4	LOC_Os02g33110.1	MNATQFRDPTTAWYADGHWRMLVGGLKGARLGLAYLYRSRDFKTWVRAKHPLHSALTGMWECPDFFPLQAPGLQAGLDTSVPSSKYVLKNSLDLTRYDYYTVGIYNKVTERYVPDNPAGDYHRLRYDYGNFYASKTFFDPVKHRRILLGWANESDSVTYDKAKGWAGIHAIPRKVWLDPSGKQLLQWPIEELETLRGKSVSVFDKVVKPGEHFQVTGLGTYQADVEVSLEVSGLEKAEALDPAFGDDAERLCGAKGADVRGGVVFGLWVLASAGLEEKTAVFFRVFKPAGHGAKPVVLMCTDPTKSSLSPDLYKPTFAGFVDTDISSGKISLRSLIDRSVVESFGAGGKTCILSRVYPSMAIGDKAHLYVFNNGEADIKISHLKAWEMKKPLMNGA	396
	OsCWINV5	LOC_Os01g73580.1	MYYNGIYHEFYQYNPNGSVWGNIVWGHSVSTDLINWIRLEPAIEGNTPSDINGCWTGSATILTGDQPVIIYTGADTEKRQVQNIVLPKNRSDPYLREWTKPKNNPLIEPVGPGLNSNQFRDPTTGWIGPDGLWRIAVGAELNGYSAALLYKSKDFMQWTRVDHPLYSSNASNMWECPDFFAVLPGKNNGLDLSAAIPNGAKHVLKMSLDSCDKYMIGVYDLKHDMFVPDTVLDDRRLWLRIDYGNYYASKSFFDSKKGRRIIWGWTNETDSTSDDVAKGWAGIHAIPRTIWLDGDGKRLLQWPIEEVESLRRNEVSHQGLELKKGDLFEIKGTDTLQADVEIDFELTSIDAADPFDPSWLLDTEKHCREADASVHGGLGPFGLVVLASDNMDEHTTVHF…	512
	OsCWINV6	LOC_Os04g56930.1	MAELPTTSSLPSSGRMMAGPLYHNGLYHFFYQYNPHGPLWDTGKLSWGHSVSGDLVNWAFLGTAIDPTDPFDVNGCWSGSATVLLGGRPAFLYTGRDAGGVQVQNVSFAKNPLDPLLREWEKPSCNPIIAFPADVINNNFRDPTTAWLGRDGLWRMVVAAEVAGAGSALVYRSADFLRWERNAAPMHSSAAVPVLECPDFFPVAEHGIDGLDTSANGGGTGVKHVLKLSEFDTHQDFYMARRNRRVQWLWVNEYDSKADDVAKGWAGVQAFPRKVWLDGDGKQLLQWPVDEIETLRTKRVGLQGTEVKAGGLHEIVGVASSQADVEVVFEIPNLEDEAESFDPDWLDPHKLCKDKGAASAHGGVGPFGLIVMASGDLQEQTAVFFRVFKHHGKYKVFMC…	505
	OsCWINV7	LOC_Os04g56920.1	MALAGLPLSVFAIAVHFCLVFSSSSSPPVCPANGHRDRTAYHFQPAKNWQNGAYGPVYYNGMYHLFYQYNPHGALWDVGNLSWGHSVSGDLVNWAALDNALDPTAPFDANGCASGSVTILPDGVPVVMYSGIDARRRQVQNVAFPKNPRDPLLREWTKPGYNPVIPVPADVSPDNFRDPTTAWLGSDGLWRFAISAVADGVGATLVYRSADFLRWERNAAPLHASRDAVMAECPDLFPVAEHGEDGLDLDASAIGGAGAGVRHVLKVSMPDTLEDYYMVGRYDDADDTFTVPPEDLEAHGDDYRRWRRIDHGHLYASKTFYDAGKKRRVLWAWVNESDSEADDVTKGWSGLQSFPRAVWLDEGGRQLVQWPVEEIETLRRKRGVLLGGNEVEAGGLREI…	596
	OsCWINV8	LOC_Os09g08120.1	MYHLFYKYNPHSALWDIGNLSWGHFVSGDLLNWAALDTALDPTSPFDANGCWSGSATILPGGLPAILYTGIDAGKEQVQNVAFAKNPSDPLLREWEKPAYNPVIALPPDVPGDNFRDPSTAWLGRDGLWRIAVSAEVDGVASTLVYRSEDFVRWERNAAPLHASRAAGMVECPDMFPVAENGEDGLDTSTNGAGGVRHVLKLSVMDTLQDYYMVGTYDDAADAFSPAEPERGDDCRRWRRLDYGHTFPRKMWIAKDGKQLLQWPIEEIETLRRKRAAGLRRGTRLGAGAVQEIVGVASSQADVEVIDHSVVESFGGGGRACITARVYPEHVATSSSHLYVFNNGSDDVKVAKLEAWDLATATVNVVVGDHHGLAAPALELEPTRTTQ	387
	OsCWINV9	LOC_Os09g08072.1	MARLGLAVCAASFHLFLLLASTSSLRRAPTEADTANHARRTAYHFQPAKNWQNDAGPMYHNGMYHLFYQYNPHSALWDIGNLSWGHSVSGDLLNWAALDTALDPTSPFDANGCWSGSATILPGALPAILYTGIDASKEQVQNVAFAKNPSDPLLREWEKPAYNPVIALPADVPGDKFRDPSTAWLGRDGLWRIAVSAEVDGVASTLVYRSKDFVRWERNAAPLHASRAAGMVECPDLFPVAERGEDGLDTSANGAGGVRHVLKLSVMDTLQDYYMVGTYDDAADAFSPAEPERGDDCRSWRRLDYGHVYASKSFFDVRKNRRVLWAWANESDSQADDVARGWSGVQTFPRKMWLAKDGKQLLQWPIEEIKTLRRKRAGLWQGTRLGAGAVQEIVGVASS…	595
	OsVINV1	LOC_Os02g01590.1	METRDDVADASALPYSYSPLPAGDAASADLAAARRSRRRPLCVALFLASAAVILAVAVLSGVRLAGRPATTTMVVPGVVEMEMASRGPESGVSEKTSGAEEMVRLMGGAAGGEAFPWSNAMLQWQRTGFHFQPERNWMNDPNGPVYYKGWYHLFYQYNPDGAVWGNKIAWGHAVSRDLVHWRHLPLAMVPDQWYDVNGVWTGSATTLPDGRLAMLYTGSTNASVQVQCLAVPSDPDDPLLTNWTKYHANPVLYPPRTIGDRDFRDPTTAWRDPSDGDWRIVIGSKDEHHAGIAVVYRTADFVTYDLLPGLLHRVEATGMWECIDFYPVAGGEGVDMTEAMYARNKGVVHVMKASMDDDRHDYYALGRYDPARNAWTPLDAAADVGIGLRYDWGKFYASK…	662
	OsVINV2	LOC_Os04g45290.1	MVPDHWYDINGVWTGSATQLPDGRIVMLYTGATEESVQVQNLAEPADPNDPLLREWSKAEANPVLVPPPGIGLTDFRDPTTAWRNPADSAWRITIGSKDRDHAGLALVYKTEDFLHYDLLPTLLHVVKGTGMWECVDLYPVSTSPAVEDGLETSTPPGPGVKHVLKASLDDDRNDYYAIGTYDGETDTWTPDNADIDVGIGLRYDYGKFYASKTFYDPVGRRRVLWGWIGETDSERADILKGWASLQSIPRTVMLDTKTGSNLLQWPVVEVENLRMRGKSFDGLDVSPGSVVPLDVGKATQLDIEAVFEVDTSAADGVVTEAGAAAYSCGTGGGAVGRGLMGPFGLLVLADDQLSERTAVFFYLVKGVDGNLTTFFCQDELRSSKANDLVKRVYGSLVP…	475
Phyllostachys edulis	PeNINV1	PH02Gene05233	MEVVGGGGGAAIRKVSSHASMADSDDFDLTRLLNHRPRINVDRQRSFDDRSLAEFSLSGMTSLGGGGGVGGYMESYESMYSPGGGLRSICGTPASSTRHSFEPHPLVGEAWDALRRSLVSFRGQPIGTIAAVDNSSGEVLNYDQVFVRDFVPSALAFLMNGEPDMVKNFLVKTLLLQGWEKRIDRFKLGEGAMPASFKVLKDPKRGVDTLVADFGESAIGRVAPVDSGFWWIIILRAYTKSTGDLTLAETPECQKGIRLIMNQCLAEGFDTFPTLLCADGCCMIDRRMGVYGYPIEIQALFFMALRCALLMLKPDAEGKEIMERIVTRLHALSYHMRSYFWLDFQQLNDIYRFKTEEYSHTAVNKFNVIPESIPDWLFDFMPSRGGYFVGNVSPARMDF…	475
	PeNINV2	PH02Gene05714	MGIAEGALHTMPGPFTGHSPASNFPVRADARSRRKRGAHSLPNCRARQGPPKFPGLRSVECQCQRIDDLARVTEGNGTWAMDAVNKASQVLGDVSVPGQAVGGNGGLNGSAVKPPPQRRKVSSVEDEAWDLLRESVVYYCSSPVGTIAANDPNDSNPANYDQVFIRDFIPSGVAFLLKGEYEIVRNFILHTLQLQSWEKTMDCHSPGQGLMPASFKVRTIPLDGDEDATEEVLDPDFGEAAIGRVAPVDSGLWWIILLRAYGKCSGDLSVQERIDVQTGIKMILKLCLADGFDMFPTLLVTDGSCMIDRRMGIHGHPLEIQALFYSALLCAREMLTPEDGSADLIRALNNRLIALSFHIREYYWVDMQKLNEIYRYKTEEYSYDAVNKFNIYPDQVSPW…	604
	PeNINV3	PH02Gene06169	MGIIAQAAALLPLRLGCPARLPDAAPPPFASLGGRAGADPRTGGRGREKGNPACPHSLPSNKPRAQQHHDPGLKVPAGGGASGLAVGDVNGRSVNGGVAGAAKPVLQAAPQRRHAPYDVEDEAWGLVRESVVRYCGSPVGTIAACDPNDASPLNYDQVFIRDFVPSGIAFLLKGEYDIVRNFILHTLQLQSWEKTMDCHSPGQGLMPASFKERAIPLDGDDDAIEEILDPDFGEAAIGRVAPVDSALKRSALMVDHIAESIWKMFRGSVNRRMGIHGHPLEIQALFYSALLCAREMLTPEDGSADLIRALNSRLIALSFHIREDYWLDKRKLNEIYRYKTEEYSYDAVNKFNIYPDQIPPWLVEWIPPEGGYFIGNLQPAHMDFRFFSLGNLWSIVSSW…	503
	PeNINV4	PH02Gene06174	MGIIAQAAALLPLRLGCPARLPDAAPPTFASLRGRAGADPRTGGRGKEKGNPACPHSLPSNKPRAQQHHDPGLKVPAGGGASGQAVGDVNGRSVNGGVAGAAKPVLQAAPQRRRAPYDVEDEAWGLIRESVVRYCGSPVGTIAACDPNDASPLNYDQVFIRDFVPSGIAFLLKGEYDIVRNFILHTLQLQSWEKTMDCHSPGQGLMPASFKVRAIPLDGDDGAIEEILDPDFGEAAIGRVAPVDSGLWWIILLRAYGKCSGDLSVQERIDVQTGIKMILKLCLADGFDMFPTLLVTDGSCMIDRRMGIHGHPLEIQALFYSALLCAREMLTPEDGSADLIRALNSRLIALSFHIREYYWLDKRKLNEIYRYKTEEYSYDAVNKFNIYPDQIPPWLVEWI…	606
	PeNINV5	PH02Gene08042	MNGQTQMGLAAAAAAAVRPCRRRLLSSASAGATAMTATATPLFPRCPHPHHHPHGRRIPFLASAASQTSQSGPTTTPTPIPADPRAAVAGNLPFFDRVLFPDTLPLETPPIEEEAAPPVDEGLASAVAAREETETEREAWRLLRRAVVSYCGAPVGTVAAEDPECTETLNYDQVFIRDFMPSALAFLMRGETEIVRNFLLHTLQLQSWEKTVDCYSPGQGLMPASFKIRTVPLDENNEAFEEVLDPDFGESAIGRVAPVDSGLWWIILLRAYCKITGDYALQERVDVQTGIKLILSLCLSDGFDMFPTLLVTDGSCMIDRRMGIHGHPLEIQALFYSALRCSREMLVMNDGSKILLRAINNRLSALSFHIREYYWVDMKKINEIYRYKTEEYSHDATNK…	620
	PeNINV6	PH02Gene10235	MVLCAEPPPPIKLTESKVTELVNDTKYDSSNPEQRTRTHTIERHRSCEVSQVTLSEVELDGFPLRHQPQTLEVIKSGGTPGSTCSPCVESTTDTNALHKHAMADAAWEALKQSIVYFRGQPIGTVAAIDKSQAALNYDQVFMRDFVPSALAFLMKGEPSIVKNFLLETARLQSREKMVDLFKLGQGVMPASFKVHHCNPTQKTESLIADFGETAIGRVAPVDSGLWWIILLRAYTKWTRDNSLAESPHCQRAMRLILKLCLSEGFDTSPALLCADGCSMVDRRMGIYGYPIEIQALFFMALRCALSLLKDSNDDFVYQITKRIKALSFHLHSYYWLDFQRLNDIYRYKTEEYSETALNKFNVIPESIPDWIFDFMPSRGGYFIGNVSPARMDFRWFCLG…	566
	PeNINV7	PH02Gene10514	MKRVSSHVSIASEAEINLDLSRLRIDKPRLTLERKRSFDEQSWSELSHRPNDGFDSVMHSPAFPSGFDSPFSLGTHFGDPHPLVNEAWEALRKSVVYFRGQPVGTLAATDHASEEVLNYDQVFVRDFVPSALAFLMNNEPDIVKNFLLKTLHLQSSEKMVDRFKLGAGAMPASFKVDRSPNRNTETLVADFGESAIGRVAPVDSGFWWIILLRAYTKYTGDVSLSESPECQKCMRLILNLCLSEGFDTFPTLLCTDGCSMIDRRMGIYGYPIEIQALFYMALRCALQMLKPDGEGKEFIEKIGQRLHALTYHMRNYFWLDFPHLNNIYRYKTEEYSHTAVNKFNVIPDSIPEWVFDFMPCRGGYFLGNVSPAMMDFRWFALGNCIAIISSLATPEQSVA…	549
	PeNINV8	PH02Gene19574	MNGQTPMGLAAAAAAAVRPCCRRLLSSASAAAAATTATATPLFPRCPHPHHHPHGRRLPFLVSAASQTSQSGPTPTPTPIPADPRAAVAGNLPFFDRVLFPDTFPLETPPVEEEAAPPVDEGLASAAATREETETEREAWRLLRRAVVSYCGAPVGTVAAEDPECTETLNYDQVFIRDFVPSALAFLMRGETEIVRTFLLHTLQLQSWEKTVDCYSPGQGLMPASFKIRTVPLDEKNEAFEEVLDPDFGESAIGRVAPVDSGLWWIILLRAYCKITGDYALQERVDVQTGIKLILSLCLSDGFDMFPTLLVTDGSCMIDRRMGIHGHPLEIQALFYSALRCSREMLVMNDGSKNLLRAINNRLSALSFHIREYYWVDMKKINEIYRYKTEEYSHDATNK…	620
	PeNINV9	PH02Gene19699	MAAAAISHLRRGAQRHALLYLSRRHFSSAAAFSPLAAAARRLLSTSVDSGTSSTGESYKPLPFDPFRAATLASSAPPLESPPLEEPPTAPPPPEEASAAAAAPEKEALTCQNEELEGLRTGVEAVRSREESPQEKEAWWLLSRAVVNYCGTAVGTVAANDPSTASQMLNYDQVFIRDFVPSAIAFLLKGERDIVKNFLLHTLQLQSWEKTVDCYGPGQGLMPASFKVRSVPLNGNSEAFEEVLDPDFGESAIGRVAPVDSGLWWIILLRAYGKITGDYALQERVDVQTGIRLILNLCLSDGFDMFPTLLVTDGSCMIDRRMGIHGHPLEIQALFYSALRCAREMVSINDGSKNLIRAINNRLSALSFHIREYYWVDMKKINEIYRYKTEEYSHDAVNKF…	620
	PeNINV10	PH02Gene21855	MGIHGHPLEIQALFYSALLCAREMLTPEDGSADLIRALNSRLIALSFHIREYYWLDKRKLNEIYRYKTEEYSYDAVNKFNIYPDQIPPWLVEWIPPEGGYFIGNLQRAHMDFRFFSLGNLWSIVSSLATTHQSHAILDLIEAKWSDLVAEMPMKICYPALEDQEWKFITGSDPKNTPWSYHNGGSWPTLLWQLTVACSKMNRPEIAARAVEVAERRIATDKWPEYYDTKRARFIGKQSRLFQTWSIAGFLVAKLLVENPDKSRILWNNEDEEILNALNLMADASNPKRKRGRIALKKTYIVLWRCFFVSVAVNGASPLASVVSRPPSGYTFCSSCCGQPPAAAGPVRGRHGRLHRHQRVRRVRRVHAAAAVYAASEVELLAAVANATASRTKMKVATRL…	497
	PeNINV11	PH02Gene27967	MEVVGGGGGAAMRKASSHASIAESDDFDLTRLLNHRPRINVDRQRSFDDRSLGEPSLSGTAGRGGGGGGGGYMESYESMYSPGGGLRSLCGTPVSSTRHSFEPHPLVGEAWDALRRSLVSFRGQPIGTIAAVDHSSGEVLNYDQVFVRDFVPSALAFLMNGEPDMVKNFLLKTLLLQGWEKRIDRFKLGEGAMPASFKVLKDPKHGVDTLVADFGDSAIGRVAPVDSGFWWIIILRAYTKSTGDLTLAETPECQKGIRLIMNQCLAEGFDTFPTLLCADGCCMIDRRMGVYGYPIEIQALFFMALRCALLLLKPDAEGKEIMERIVTRLHALSYHMRSYFWLDFQQLNDIYRFKTEEYSHTAVNKFNVIPESIPEWLLDFMPIRGGYFVGNVSPARMDF…	572
	PeNINV12	PH02Gene27972	MNGEPDMVKNVLLKTLLLQGWEKRIDRFKLGEGAMPASFKVLKDPKRGLDTLVADFGESAIGRVAPVDSGFWWIIILRAYTKSTGDLTLAETSECQKGIRLILAEGFDTFPTLLCADGCCMIDRRMGVYGYPIEIQALFFMALRCALLLLKPDAEGKEIMERIVTRLHALSYHMRSYFWLDFQQLNDIYRFKTEEYSHTTVNKFNVIPESIPEWLLDFMPIRGGYFVGNVSPARMDFRWFTLGNCVAILASLATPEQSNAIMDLIEERWEDLIGEMPLKICYPAIESHEWEVVTGCDPKNTRWSYHNGGSWPVLLWLLTAACIKTGRLKIARRAIDLAETRLARDGWPEYYDGKLGRYVGKQARKLQTWSIAGYLVAKMMLEDPSHLGMISLEEDKAMK…	410
	PeNINV13	PH02Gene30661	MELAAGGMRRAASHTSLSESDDLDLSRLLNKPRINIERQRSFDDRSLSDVSFSGGHARGGGAFDGMYSPGGGLRSLVGTPSSSGLHSFEPHPIFGDAWEALRRSLVLFRGQPLGTIAAYDHAAEEVLNYDQVFVRDFVPSALAFLMNGEPDIVKNFLLKTLLLQGWEKKVDRFKLGEGAMPASFKVLHDAKKGVDTLHADFGESAIGRVAPVDSGFWWIILLRAYTKSTGDLSLAETPECQKGMRLILSLCLSEGFDTFPTLLCADGCSMIDRRMGVYGYPIEIQALFFMALRCALLMLKHDAEGKEFVERIATRLHALSYHMRSYFWLDFQQLNDIYRYKTEEYSHTAVNKFNVIPDSIPDWLFDFMPCQGGFFIGNVSPAKMDFRWFALGNMIAIIS…	559
	PeNINV14	PH02Gene31027	MELAAGGVGMRRAASHTSLSESDDFDLSRLLNKPRINVERQRSFDDHSLSDVSFSGGHARGGGAFDGMYSPGGGLRSLVGTPASSALHSFEPHPIVGDAWEALRRSLVFFRGQPLGTIAAFDHASEEVLNYDQVFVRDFVPSALAFLMNGEPDIVKNFLLKTLLLQGWEKKVDRFKLGEGAMPASFKVLHDAKKGIDTLHADFGESAIGRVAPVDSGFWWIILLRAYTKSTGDLSLAETPECQKGMRLILSLCLSEGFDTFPTLLCADGCSMIDRRMGVYGYPIEIQALFFMALRCACLMLKHDAEGNEFVERIATRLHALSYHMRSYFWLDFQQLNDIYRYKTEEYSHTAVNKFNVIPDSIPDWLFDFMPCQGGFFIGNVSPARMDFRWFALGNMIAI…	561
	PeNINV15	PH02Gene34390	MESSYDSAVEENDIRLSRLLEKSRLTIERTHSFDERSWSELSMPGRGIDVWNGSLYSPGVRSGFGTPGSYSTRASFAPNPIVVDAWEALRRSLVFFRGQPVGTIAAYDHASEEVLNYDQVFVRDFVPSGLAFLMNGEPEIVKNFLLKTLRLQGWEKKVDRFRLGEGVMPASFKVIHNPIRKTETLAPDFGESAIGRVAPVDSGFWWIILLRAYTKSTGDLSLAETEECQKGMRLVLKMCLSEGFDTFPTLLCADGCCMIDRRMGIYGYPIEIQALFFMALRSGLLMLKHDAEGKELIERIVKRLHALSYHMRSYFWLDFQQLNDIYRYKTEEYSHTAVNKFNVIPDSIPDWVFDFMTCSGGYFVGNVSPARMDFRWFALGNFVAILSSLATPEQSTAIM…	555
	PeCWINV1	PH02Gene00392	MALQGFSSLAVCAIGVHLCLLLSSSSSSSPICPANAEHHDRTAYHFQPAAKNWQNDPNGPVYYKGMYHLFYQYNPHGALWDVGNLSWGHSVSGDLVNWASLDNALDPTAPFDANGCASGSVTILSDGLPVILYSGIDTDRRQVQNVAFPKNPYDPLLREWTKPSYNPVIPLPADVSADNFRDPTTAWLGRDGLWRFAISAVANGVGTILVYRSADFLCWERNAAPLHASCDAVMAECPDLFPVAEPGTEGLDTSVSGAGTVKHVLKVSMPDTLEDYYMVGRYDDATDTFAPEEGARGDDYRRWRRIDHGHLYASKTFFDARKNRRVLWAWVNESDSEADDVAKGWSGLQSFPRALWLDKGGKQLVQWPVEEVETLRMKRALLLGAEVKAGGLREIGGIV…	590
	PeCWINV2	PH02Gene06193	MGVLGRVAWAWLVLLLLQIAGASHVVHRSFETEAAAVETVPPSIVDSELRTGYHFQPPKNWINDPNAPMYYKGWYHLFYQYNPKGAVWGNIVWAHSVSRDLINWVALEPAIEPSIKSDKYGCWSGSATIMLDGTPAIMYTGVNRPDVNYQVQNVAFPRNKSDPLLREWDKPGHNPVIVPESSINATQFRDPTTAWHADGHWRLLIGSVTGGSRGVAYVYRSRDFRRWTRVRRPLHSAPTGMWECPDFYPVTADGRQYGLDTSVTAGNKRVLKYVLKNSLDLRRYDYYTVGTYDRKAERFMPDDPAGDKHHLRYDYGNFYASKTFYDPAKRRRILWGWANESDTAADDVAKGWAGIQAIPRKVWLDPSGKQLVQWPIEEVEALRGKKPVSLKDRVIKPGE…	584
	PeCWINV3	PH02Gene06876	MAPMLQPWAFLLFLVLFSCESSLLCRHGVEATQRVLLYPQSAKVSSIVSKRYRTAYHFQPPKNWINDPNGPMYYNGIYHEFYQYNPNGSRWGNIVWGHSVSTDLVNWIRLEPAIERNTPSDINGCWTGSATILTGDQPVIIYTGADSENRQVQNIVLPKNRSDPYLREWTKPDDNPLIQPVGPGLNPSQFRDPTTGWIGPDGLWRIAVGAELNGYSAALLYKSEDFVHWTRVDHPLYSSNNSTMWECPDFFAVLPGKNSGLDLSAAIPNGAKHVLKMSLDNCDKYMIGVYDLKRDTFVPDTVLDDRRLWSRIDYGNYYASKSFFDSKKGRRIIWAWTNETDSSSDDVAKGWAGIHAIPRTIWLDSDGKQLLQWPVEEIESLRGNEISHRGIELKKGDLF…	583
	PeCWINV4	PH02Gene16851	MGAWEALLLVALLQLAAAAVRASHVVYPELQSLEAKQVDEALRTGYHFQPPKHWINGPMYYRGLYHLFYQYNPKGAVWGNIVWAHSVSTDLIDWVALEPGIYPSKPFDVKGCWSGSATVLPSGVPAIMYTGIDPDERQVQNVAYPANLSDPFLREWVKPDYNPIIVPDRGINASAFRDPTTAWYGPDGHWRLVVGSKDNMKGLAVLYRSQDFKRWVKVHHPLHSALTGMWECPDFYPVAVAGGSRHHQRGVDTAELHDRAMAEEVKYVLKVSLDLMRYEYYTVGRYDHATDRYIPDAGFTDNEYGLRYDYGDFYASKSFYDPAKRRRVLWGWANESDTVPDDRNKGWAGIQAIPRKVFLSPDGKQLIQWPVEEIEALRAKHVNISNKVVKNGNYFEVTG…	580
	PeCWINV5	PH02Gene16852	MGVLGRVAWAWLVLLLLQLAGASHVVHPSLETEAAVEAVPPSIVDSQLRTGYHFQPPKNWINDPNAPMYYKGWYHLFYQYNPKGAVWGNIVWAHSVSRDLINWVALEPAIEPSIKSDKYGCWSGSATMMPDGTPTIMYTGVNRPNVNYQVQNVAFPRNKSDPLLREWDKPGHNPVIVPEGGINATQFRDPTTAWRADGHWRLLVGSVTGASRGVAYVYRSRDFRRWTRVRQPLHSAPTGMWECPDFYPVTADGRQDGLDTSVTSGAARVKYVLKNSLDLRRYDYYTVGTYHRKAERFVPDDPAGDEHHLRYDYGNFYASKTFYDPAKRRRILWGWANESDTAADDVAKGWAGIQAIPRKVWLDPSGKQLLQWPVEEVEALRGKRPVSQKDRVVKPGEHF…	582
	PeCWINV6	PH02Gene20563	MNGNGKQHLHHGRTAYHFQPAKNWQNDPNGPLYHNGMYHLFYQYNPHGPLWDVGKLSWGHSVSGDLVNWAALDTALDPTSPFDVNGCWSGSATVIPGGRPAIVYTGLDTNKVQVQNVAFPKNPSDPLLREWEKPSCNPVIPIPADVTGNNFRDPTTAWCGRDGLWRFAVAAEINGVGSILIYRSADYLRWERNAAPLHASRDVPVLECPDLFPVAEHGTEGLDTSANGPGVRHVLKLSDFGGEDYYMVGQYDDAEDTFVPEEGERGDDCRNWHRLDHGHFYASKSFFDARKNRRVLWAWVDESDGRSDDIANGWSGIQTFPRAIWLDNDGKQLVQWPVDEIETLRRKRVVLRGTEVKAGGLHEIVGVASSQADVEVVFQIPSLEEAENLDPDCLLDPQK…	558
	PeCWINV7	PH02Gene20565	MNGNGKQHLHHGRTAYHFQPAKNWQNDPNGPLYHNGMYHLFYQYNPHGPLWDVGKLSWGHSVSGDLVNWAALDTALDPTSPFDVNGCWSGSATVIPGGRPAIVYTGLDTNKVQVQNVAFPKNPSDPLLREWEKPSCNPVIPIPADVTGNNFRDPTTAWCGRDGLWRFAVAAEINGVGSILIYRSADYLRWERNAAPLHASRDVPVLECPDLFPVAEHGTEGLDTSANGPGVRHVLKLSDFGGEDYYMVGQYDDAEDTFVPEEGERGDDCRNWHRLDHGHFYASKSFFDARKNRRVLWAWVDESDGRSDDIANGWSGIQTFPRAIWLDNDGKQLVQWPVDEIETLRRKRVVLRGTEVKAGGLHEIVGVASSQADVEVVFQIPSLEEAENLDPDCLLDPQK…	558
	PeCWINV8	PH02Gene26446	MGTLQWVLGPWALLLVLQLAGASHVIHRSLEAEAAPASVPASIVSPLLRTGYHFQPPMNWINDPNGPMYYKGWYHLFYQYNPKGAVGGNKVWAHSVSRDLINWIALETAIKPDIPSDQYGCWSGSATILPDGTPAIIYTGINRPDIKYQVQNIAFPKDKSDPLLREWVKPNYNPIIVPKPGMNVTQFRDPTTAWYADGHWRMLIGGLRDTRGIAYVYRSQDFKHWVRAKHPLHSALTGMWECPDFFPVPGSGQNGLDTSKFGDKVKYVLKNSLDRNRYDYYTVGTYNNKTERYVPDNPNGDYHRLWYDYGNFYASKTFFDPAKRRRVLLGWANESDSVPDDKAKGWAGIHAIPRKIWLDPSGKQLLQWPIEEVQQLRGKPVSVGDKVVKPGEHFEVTGL…	576
	PeCWINV9	PH02Gene27247	MAIPTGTWVVFLLLALLPSSSWRTAEASHQVFPDLQSLEAEHVDHTLRTGFHFQPPQHWINDPNGVMYYKGVYHLFYQYNPKAAVWGNIVWAHAVSRDLVNWAMLEPAIYPTAPFDVNGCWSGSATVLPDGTPAIMYTGIDDQGRQVQNVAYPKDLSDPYLREWVKPDYNPVIAPGPGMNATAFRDPTTAWQDPDGLWRLVIGTKDNHRGFAALYRSRDFKRWAPARRALHSGDTGMWECPDFYRVTSPGVDGGEKHVLKVSLDLTRFEYYTFGTYDHATETYVPDAALADGNDGLRYDYGNFYASKTFLDPAMQRRVLWGWANESDSTTDDVNKGWAGVQAIPRKIWLAPDGKQLMQWPVAEIESLRGNHVNVTDRLVKGGKYFEVTGLASPAQADVE…	577
	PeCWINV10	PH02Gene30701	MGTQQWVLGPWALLLLLQLAGASHVVHRSFEAEQAPASVPASIVSPLLRTGYHFQPPMNWINDPSGPMYYKDWYHLFYQYNPKGAVWGNIVSAHSVSRDLINWIAVEPAIKPDIPSDQHGCWTGSVTILPDGMPAFLYTGISRPDINYQVQNIAFPKNKSDPLLREWVKPDYNPIIVPEPGMNVTQFRDPTTAWYADGHWRMLVGGLRDTRGMAYVYRSRDFKHWVRAKHPLHSALTGMWECPDFFPVLESGQNGLDTSEFGDKVKYVLKNSLDLTRYDYYTVGTYNNKTERYVPDDPNGDYHHLRYDYGNFYASKTFFDPAKRRRVLLGWANESDSVPDDMAKGWAGIHAIPRKIWLDPSGRQLLQWPIEEVEQLRWKPVSLRDKVVRRGEHFEVTGL…	576
	PeVINV1	PH02Gene02057	MIPAISPLMDGAESTHAPLLPDTNPQSQRAPAWQKRPSTVLPVVASSVLLLGLATLLVYGFQHDRQGAVAPGDVVAAGRVVEVAASRGVVEGVSEKSNTPALLGGAGALRDYAWTNAMLAWQRTALHFQPPKNWMNDPNGPLYYKGWYHLFYQWNPDSAVWGNITWGHAVSRDLIHWLHLPLAMVPDHWYDINGVWSGSATQLPDGRIVMLYTGSTEESVQVQNLAEPADPSDPLLRRWAKSEANPVLVPPPGIGLTDFRDPTTAWRNPTDSAWRITIGSKNPDHAGMAVVYRTEDFVHYDLLPTLLHVVHGTGMWECVDFYPVATKPAVEVGLETSTEPGPGVKHVLKASLDDDKNDYYAIGTYDAKTDTWTPDDAENDVGIGLRYDFGKFYASKTFY…	658
	PeVINV2	PH02Gene05689	METRGNNSPPLPYSYSPLPAGDAASAEVSGAGRAQRRPLCAALFLTAAAVLLAVAALAGVRLAGRPMDGLSVGLAEVDAVVRSRGPDLGVSEKTSGVRSDGRLGASGGDAGNAFPWSNAMLQWQRTAFHFQPEKNWMNDPNGPVYYKGWYHLFYQYNPEGAVWGNKIAWGHAVSRDLLHWRHLPVAMAPDRWYDINGVWTGSATTLPDGRLAMLYTGSTNASAQVQCLALPADPEDPLLTNWTKYEGNPVLYPPPAIGDKDFRDPTTAWLDPSDKTWRVVIGSKDAHHAGIAVTYKTTDFIKYELVPGLLHRVPATGMWECIDFYPVSTRGDSGIDMSEAMAKSNNAEEVVHVMKASMDDDRHDYYALGRYDAAANAWTPMDPDADVGVGLRYDWGKFY…	662
	PeVINV3	PH02Gene09580	MDSRAIPDAPPLPYSYAPLPPAADGPQTQSTTRWRACAAVLLVVATALAGFTMDRDVVAPLVGPATAVATSRGRDAGVSEKTSGVEDDIAGGRLRVGEGADGFPWSNAMLQWQRTGFHFQPQKNWMNDPNGPVYYRGWYHLFYQYNPEGAVWGNIAWGHAVSRDLVHWRHLPLAMLPDQWYDVNGVWTGSATILPDGRLVMLYTGSTNASVQVQCLALPADPADPLLRNWTKHEANPVLLPPPGVGDRDFRDPTTAWLDPSDGAWRIVIGSKDADHAGIAMTYKTRDFISYELVPGLLHRVPATGMWECIDFYPVGASGENGLDMTEAMSMPRDNGAEDGVVHVMKASMDDDRHDYYALGRYDAAANTWTPMDPEADVGIGLRYDWGKLYASKTFYDPA…	671
	PeVINV4	PH02Gene09732	MIPAISPQTDGAHDAAESTHAPLLPETNPQNRRAPARQKRPSTVLPVVASSVLLLGLAALLVYGFQHDGVVPGRVVEVEVAASRGVVEGVSEKSTTPALLGGAGALRDYAWTNAMLTWQRTAFHFQPPKNWMNDPNGPLYYKGWYHLFYQWNPDSAVWGNITWGHAVSRDLIHWLHLPLAMVPNHWYDINGVWTGSATQLPDGRIVMIYTGSTEESVQVQNLAEPADPSDPLLRRWAKSEANPVLVPPPGIGLTDFRDPTTAWRNPTDSAWRITIGSKSPDHAGLALVYRTEDFVHYDLLPTLMHVVHGTGMWECVDFYPVATEPAVEVGLETSTEPGAGVKHVLKVSLDDDKNDYFAIGTYDAKTDTWTPDDAENDVGIGLRYDYGKYYASKTFYDPV…	653
Bonia amplexicaulis	BaNINV1	Bam001043.1	MRGETEIVRNFLLHTLQLQSWEKTVDCYSPGQGLMPASFKIRTVPLDENNEAFEEVLDPDFGEAAIGRVAPVDSGLWWIILLRAYCKITGDYALQERVDVQTGIKLILSLCLSDGFDMFPTLLVTDGSCMIDRRMGIHGHPLEIQALFYSALRCSREMLVTNDGSKNLLRAINNRLSALSFHIREYYWVDMKKINEIYRYKTEEYSHDATNKFNIYPEQIPSWLVDWIPEKGGYLIGNLQPAHMDFRFFSLGNLWAISSSLTTPKQAEGILSLIELKWDDLVANMPLKICYPAMEDDEWRIITGSDPKNTPWSYHNGGSWPTLLWQFTLACIKMGRPELARRAIAVAEERLSADKWPEYYDTRSGRFIGKQSRSYQTWTIAGFLTSKMLLENPELASIL…	432
	BaNINV2	Bam005147.1	MGIAEVALHTMPGAFTGHSPASNLPLRADARSRRKRGTHSLPNSRALQGPLKFPGLRSVECQCQRIDDIARVTEGNGTWVKDAVNKATQVLGDVSVSVQTVGGNGGLNGSAVKPPPQRRKVSSVEDKAWDLLLESVVYYCGSPVGTIAANDPNDSNPVNYDQVFIRDFIPSGVAFLLKGEYEIVRNFILHTLQLQSWEKTMDCHSPGQGLMPASFKVRTIPLDSDEDATEEVLDPDFGEAAIGRVAPVDSGLWWIILLRAYGKCSGDLSVQERIDVQTGIKMILKLCLADGFDMFPTLLALFYSALLSAREMLTPEDGSADLIRALNNRLIALSFHIREYYWVDMQKLNEIYRYKTEEYSYDAVNKFNIYPDQVSPWLVEWIPPKGGYFIGNLQPAHMD…	582
	BaNINV3	Bam006808.1	MRKASSHASMADPDDFDLTWLLNHRPRINVDRQRSFDDRSLADLSFAGTASRGVGFGGGGGNMESYESMYSPGGGLRSLCSTPASSTRHSFEPHPLVGEAWNALRSSLVSFRGQPLGTIAAFDHSSGEVLNYDQVFVRDFVPSALAFLMNGEPDIVKNFLVKTLLLQGWEKRVDRFKLGEGAMPASFKVLKDPKSGVDTLVADFGESAIGRVAPVDSGFWWIIILRAYTKSTGDLTLAETPECQKGIRLIMNQCLAEGFDTFPTLLCADGCCMIDRRMGVYGYPIEIQALFFMALRCALLMLKPDAEGKEIMERIVTRLHALSYHMRSYFWLDFQQLNDIYRFKTEEYSHTAVNKFNVIPESIPYWLFDFMPTRGGYFVGNVSPARMDFRWFALGNCVA…	562
	BaNINV4	Bam007340.1	MKRVSSHVSIASEAEINLDLSRLLSDKPRLTLERKRSFDEQSWSELSHRPNDGFDSVMHSPAFPSGFDSPFSLGTHFGEPHPLVNEAWEALRKSVVHFRGQPVGTIAATDHASEEALNYDQVFVRDFVPSALAFLMNNEADIVKNFLLKTLHLQSSEKMVDRFKLGAGAMPASFKVDRSPNRNTETLVADFGESAIGRVAPVDSGFWWIILLRAYTKYTGDVSLSESPECQRCMRLILNLCLSEGFDTFPTLLCTDGCSMIDRRMGIYGYPIEIQALFYMALRCALQMLKPDGEGKEFVEKIGQRLHALTYHMRNYFWLDFPHLNNIYRYKTEEYSHTAVNKFNVIPDSIPDWVFDFMPCRGGYFLGNVSPAMMDFRWFALGNCIAIISSLATPEQSVA…	549
	BaNINV5	Bam007666.1	MADAAWEALKQSIVYFRGQPIGTVAAIDKSQAALNYDQVFMRDFVPSALAFLMKGETSIVKNFLLETAHLQSREKMVDLFKLGQGVMPASFKVHHCNPTKKTESLIADFGETAIGRVAPVDSGLWWIILLRAYTKWTRDNSLAESPHCQRAMRLILQLCLSEGFDTSPALLCADGCSMVDRRMGIYGYPIEIQALFFMALRCALSLLKDSNDDFVSQISKRIKALSFHLHSYYWLDFQRLNDIYRYKTEEYSETALNKFNVIPESIPDWIFDFMPSRGGYFIGNVSPARMDFRWFCLGNFIAILSSLATGEQAEAILDLVEERWQELIGEMPLKICYPAMENQEWHLVTGCDPKNIRWSYHNGGSWPVLLWLLVAVSVKLGRPHIARRAVELMERRLAR…	465
	BaNINV6	Bam015155.1	MAAAAISHLRRGAQAQRHALLYLSQRHLSSAAAFSPLAAAARRLLSTSVDSGISSTGESFKPPPFDPFRAATLAPSAPPLESPPLEEPPTTPPLPEEASAAAAAPEKEKLTCQNEELEGLKAGVEAVRSREESPQEKEAWWLLSRAVVNYCGTAVGTVAANDPSTVSQMLNYDQVFIRDFVPSAIAFLLRGEGDIVKNFLLHTLQLQSWEKTVDCYSPGQGLMPASFKVRSVPLDGNSEAFEEVLDPDFGESAIGRVAPVDSGLWWIILLRAYGKITGDYALQERVDVQTGIRLILNLCLSDGFDMFPTLLVTDGSCMIDRRMGIHGHPLEIQALFYSALRCAREMVSINDGSKNLIRAINNRLSALSFHIREYYWVDMKKINEIYRYKTEEYSHDAIN…	622
	BaNINV7	Bam024009.1	MGLAAAAAAAVRPCRQHLLSSSSAAAAAKTATATPLFPRCPHPHHHPHGRRLPFLASAASQTSQSGQTTTPTPIPADPRAAVAGNLPFFDRVLFPDTFPLETPPAEEEAAPPADEGLASTAAAREETETEREAWRLLRRAVVSYCGAPVGTVAAEDPECTETLNYDQVFIRDFVPSALAFLMRGETEIVRNFLLHTLQLQSWEKTVDCYSPGQGLMPASFKIRTMPLDENNEAFEEVLDPDFGESAIGRVAPVDSGLWWIILLRAYCKITGDYALQERVDVQTGIKLILSSCLSDGFDMFPTLLVTDGSCMIDRRMGIHGHPLEIQALFYSALRCSREMLVMNDGSKNLLRAINNRLSALSFHIREYYWVDMKKINEIYRYKTEEYSHDATNKFNIYPE…	614
	BaNINV8	Bam025610.1	MAAAAISHLRRGSQRHALLYLSRRHFSSSSSAAAAAFSPLAAAARRLLSSSVDSGTSSTGETYKPPPFDPFHAATLAPSAPPLESPPLEEPLTTPPPLEEASAAAAAPEKDALTCQNEELEGLKARVEAVRSREESPQEKEAWWLLSRAVVNYCGTAVGTVAANDPSTASQMLNYDQVFIRDFVPSAIAFLLKGEGDIVKNFLLHTFQLQCTEKTNCIKERTLIRHLTESVSQALFYSALRCAREMVSINDGSKNLIRAINNRLSALSFHIREYYWVDMKKINEIYRYKTEEYSHDAINKFNIYPEQIPSWLADWIPDKGGYLIGNLQPAHMDFRFFSLGNLWAIISSLATERQAEGILNLIEAKWDDIVANMPLKICYPALEYEEWRIITGSDPKNT	398
	BaNINV9	Bam025666.1	MGIAEVALHTMPGAFAGHSLASNLPLRADARRRRKRGTSSLPNSRALQGPPKFLGLRSVECQCQRIDGLERVTEGNGTWVKDAMNKASQVLGDVSVPGQAVGGNGSLNGSATKPPPQKRKVSSVEDEAWDFLQESVVYYCGSPVGTIAANDPNDSNPVNYDQVFIRDFIPSGVVFLLKGEYEIVRNFILHTLQLQSWEKTMDCHSPGQGLMPASFKVRTIPLDGDEDATEEVLDPDFGEAAIGRVAPVDSGLWWIILLRAYGKCSGDLSVQERIDVQTGIKMILKLCLADGFDMFPTLLALFYSALLCAREMLTPEDGSADLIRALNNRLIALSFHIREYYWVDMQKLNEIYRYKTEEYSYDAVNKFNIYPDQVSPWLVEWIPPKGGYFIGNLQPAHMD…	582
	BaNINV10	Bam026459.1	MAAAAISHLRRGTQRHALLYLSRRHFSSSSAAAAAFSPLAAAARRLLSTSVDSDTSSTGETYKPPPFDPFHAATLAPSAPPLESPPLEEPLTTPPPLEEASAAAAAPEKDALTCQNEELEGLKARVEAVRSREESPQEKEAWWLLSRAVVNYCGTAVGTVAANDPSTASQMLNYDQVFIRDFVPSAIAFLLKGEGDIVKNFLLHTFQLQSWEKTVDCYSPGQGLMPASFKVRSVPLDGNSEAFEEVLDPDFGESAIGRVAPVDSGLWWIILLRAYGKITGDYALQERVDVQTGIRLILNLCLSDGFDMFPTLLVTDGSCMIDRRMGIHGHPLEIQALFYSALRCAREMVSINDGSKNLIRAINNRLSALSFHIREYYWVDMKKINEIYRYKTEEYSHDA…	500
	BaNINV11	Bam029287.1	MELAVGGGGGMRRAASHSSLSESDDFDLSRLLNKPRINVERQRSFDDRSLSDVSFSGGHARGGGAFDGMYSPGGGLRSLVGTPASSALHSFEPHPIVCDAWEALRRSFVFFRGQPLGTIAAFDHASEEVLNYDQVFVRDFVPSALAFLMNGEPEVVKNFLLKTLLLQGWEKKVDRFKLGEGAMPASFKVLHDAKKGIDTLHADFGESAIGRVAPVDSGFWWIILLRAYTKSTGDLSLAETPECQKGMRLILSLCLSEGFDTFPTLLCADGCCMIDRRMGVYGYPIEIQALFFMALRCALLMLKHDAEGKEFVERIATRLHALSYHMRSYFWLDFQQLNDIYRYKTEEYSHTAVNKFNVIPDSIPDWLFDFMPCQGGFFIGNVSPARMDFRWFALGNMIA…	562
	BaNINV12	Bam030011.1	MSYSERNXXXXFVVEQEFKAFPGVGKVQSKNRTAPVEEAVEPDRLSDQSFRFSEKGSRPSTSGQALRSASKKSHLARAPSEKQKVMEKLVDIVHFLHVEIRDAFGSYALFLHKVQEMRSIKDCLQMSSLLLEQDYKPAQKLKRQKIIIAVKGIVSNILDHAKQKEMHELDAVVSEEIICFAAGVYGYPIEIQALFFMALRCALLMLKHDAEGKEFVERIATRLHALSYHMRSYFWLDFQQLNDIYRYKTEEYSHTAVNKFNVIPDSIPDWLFDFMPCQGGFFIGNVSPARMDFRWFALGNMIAILSSLATPEQSMAIMDLIEERWEELIGEMPLKICYPAIENHEWRIVTGCDPKNTRWSYHNGGSWPVLLWLLTAACIKTGRPQLARRAIDLAERRLL…	466
	BaNINV13	Bam034196.1	MELAVGGGGGGGMRRAASHTSLSESDDFDLSRLLNKPRINVERQRSFDDRSLSDVSFSGGHARGGGAFDGMYSPGGGLRSLVGTPASSALHSFEPHPIVGDAWEALRRSLVFFRGQPLGTIAAFDHASEEVLNYDQVFVRDFVPSALAFLMNGEPLIVKNFLLKTLLLQGWEKKVDRFKLGEGAMPASFKVLHDAKKGIDTLHADFGESAIGRVAPVDSGFWWIILLRAYTKSTGDLSLAETPECQKGMRLILSLCLSEGFDTFPTLLCADGCCMVDRRMGVYGYPIEIQALFFMALRCALLMLKHDAEGKEFVERIATRLHALSYHMRSYFWLDFQQLNDIYRYKTEEYSHTAVNKFNVIPDSIPDWLFDFMPCQGGFFIGNVSPARMDFRWFALGNM…	564
	BaNINV14	Bam038656.1	MKRVSSHVSIASEAEINLDLSRLLSDKPRLTLERKRSFDEQSWSELSHRPNDGFDSVMHSPAFPSGFDSPFSLGTHFGEPHPLVNEAWEALRKSVVHFRGQPVGTIAATDHASEEALNYDQVFVRDFVPSALAFLMNNEADIVKNFLLKTLHLQSSEKMVDRFKLGAGAMPASFKVDRSPNRNTETLVADFGESAIGRVAPVDSGFWWIILLRAYTKYTGDVSLSESPECQRCMRLILNLCLSEGFDTFPTLLCTDGCSMIDRRMGIYGYPIEIQALFYMALRCALQMLKPDGEGKEFVEKIGQRLHALTYHMRNYFWLDFPHLNNIYRYKTEEYSHTAVNKFNVIPDSIPDWVFDFMPCRGGYFLGNVSPAMMDFRWFALGNCIAIISSLATPEQSVA…	549
	BaNINV15	Bam046364.1	MRKASSHASMADSDDFDLTRLLNHRPRINVDRQRSFDDRSLGELSLSGTAGRSGGGGGGGHMESYESMYSPGGGLRSLCGTPASSTRHSFEPHPLVGEAWDALRRSLVSFRGQPLGTIAAVDHSSGEVLNYDQVFVRDFVPSALAFLMNGEPDVVKNFLLKTLLLQGWEKRIDRFKLGEGAMPASFKVLKDPKRGVDTLVADFGESAIGRVAPADSGFWWIIILRAYTKSTGDLTLAETPECQKGIRLIMNQCLAEGFDTFPTLLCADGCCMIDRRMGVYGYPIEIQALFFMALRCALLMLKPDAEGKEIMERIVTRLHALSYHMRSYFWLDFQQLNDIYRFKTEEYSHTAVNKFNVIPESIPDWLFDFMPSRGGYFVGNVSPARMDFRWFALGNCVAI…	561
	BaNINV16	Bam046618.1	MKRVSSHVSIASEAEINLDLSRLLIDKPRLMLERKRSFDEQSWSELSHRPNDGFDSIMHSPAFPSGFDSPFSLRTHCGEPHPLVNEAWEALRKSVVYFRGQPVGTIAATDHASEEVLNYDQVFVRDFVPSALAFLMNNETDIVKNFLLKTLHLQSSEKMVDRFKLGAGAMPASFKVDRSPNRNTETLVADFGESAIGRVAPVDSGFWWIILLRAYTKYTGDVSLSESAECQKCMRLILNLCLSEGFDTFPTLLCTDGCSMIDRRMGIYGYPIEIQALFYMALRCALQMLKPDGEGKEFIEKIGQRLHALTYHMRNYFWLDFLHLNNIYRYKTEEYSHTAVNKFNVIPDSIPDWVFDFMPCRGGYFLGNVSPAMMDFRWFALGNCIAIISSLATPEQSVA…	550
	BaCWINV1	Bam003797.1	MNGNQHLHHGRTAYHFQPAKNWQNGPLYHNGIYHLFYQYNPHGPLWDVGKLSWGHSVSGDLVNWAALDTALDPTSPFDVNGCWSGSATVLPAGRPAIVYTGIDAHKNQVQNVAFPKNPSDPLLREWQTPSCNPVIQIPADVTGNNFRDPSTAWRGRDGLWRIAVAAEVDGAGSILIYRSADFLHWKRNALPLHASRDVPVLECPDLFPVEEHGREGLDTSVNGPGVRHVLKLSDFGWEDYYMVGRYDDAADTFLPEEGERGDNCRNWRRFDHGHLYASKSFFDARKNRRVLWAWVDESDGRSNAIAKGCDGKQLVHWPVEEIETLRRKRVGLRGTEVKAGGLHEVAGISSSQADVEVVFEIPSLEEAENFDPDWLLDPQKLCGEKGALVQGGVGPFGLF…	434
	BaCWINV2	Bam007033.1	MRVKEAKGTTEPRKLVVEPMEASQGEGPMYYKGWYHLFYQYNPKGAKWGNIVWAHSVSRDLINWIAQEPAIKPDIPSDQYGCWSGSATILPDGTPAMVYTGINKRDVRYQVQNIAFPKDKSDPLLREWVKPEYNPIIVPEPGMNVTEFRDPTTAWYADGHWRMLIGGLRDTRGMAYVYRSRDFKHWVRAKHPLHSALTGMWECPDFFPVLESGQSGLDTSEFGGNIKYILKNSLDLIRYDYYTIGTYNNKTERYLPDDPNSDHHRLRYDYGNFYASKTFFDPVKRRRVLLGWANESDSGNVNKAKGWAGIHAIPRKVWLDSSGKQLLQWPIEEVEKLREKPVIVGDKVIKPGEHFEVTGLATYQADVEVSFEVSSLEKAEPFDPAFGNDAQKLCGIKGA…	693
	BaCWINV3	Bam021914.3	MAGFPLAVCAIAFHLCLLLSSSSSLRPTPTATGNHGRTAYHFQPAKNWQNGPMYHNGMYHLFYQYNPHGALWDIGNLSWGHSVSGDLVNWAALETALDPTSPFDSNGCWSGSATILPGGLPAILYTGIDANKEQVQNVAFPKNPSDPLLREWQKPSYNPVIPLPDDVPGDNFRDPSTAWLGRDGLWRIAVSAEVDGVGSTLVYRSADFLRWERNAAPLHASRAAGMVECPDMFPVAEHGREGLDTSVNGPGVRHALKLSVMDTLQDYYMVGRYDDATDTFVPGEGERGDDCRNWRRLDHGHVYASKSFFDARKKRRVLWAWANESDSQADDIARGWSGVQTFPRKMWLDKDGKQLVQWPIEEVETLRRKRVGLRRGTRVKAGALQEIVGIASSQADVEV…	524
	BaCWINV4	Bam032618.1	MGVLGRVAWAWLVLLLLQLAGASHVVHQNLETEAAAVEAVRPSIVDSQLRTGYHFQPPKNWINAPMYYKGWYHLFYQYNPKGAVWGNIVWAHSVSRDLINWVSLKPAIEPSIKSDKYGCWSGSATITLGGTPAIMYTGVNRPDVNYQVQNVAFPRNKSDPLLREWDKPGHNPVIVPEGGINATQFRDPTTAWRADGYWRVLVGSVTGGSRGVAYVYRSRDFKLWTRVRRPLHSAPTGMWECPDFYPVTADGRQHGLDTSVTVGGKRPVKHVLKNSLDLRRYDYYTVGTYDREAERFVPDDPASDEHHLRYDYGNFYASKTFYDPAKRRRILWGWANESDTAVDDVAKGWAGIQVWLDPSGKQLVQWPIEEVESLRGKRPVSLKDRVVRPGEHVEVTGLE…	577
	BaCWINV5	Bam032619.1	MYAAPMYYKGWYHFFYQYNPKGAVWGNIVWAHSVSRDLVNWVSLETAMEPSIKSDKYGCWSGSATIMLDGTPAILYTGVNRPDINYQVQNVAFPRNKSDPLLREWDKPGYNPIIVPEGGINATQFRDLTTAWRTDGHWRMLIGSVTGGSRGVAYVYRSRDFRLWTRVRRPLHSAPTGMWECPDFYPVTTDGRQQGLDTSVTASGKRPVKHVLKNSLDLRRYDYYTIGTYDREAERFVPDDPDGDKHHLRYDYGNFYASKTFYDPAKRRRILWGWANESDTTADDVAKGWAGIQAIPRKVWLDPSGKQLVQWPIEEVESLRGKRPISLKDRVVRPGEHVEVTGLETAQADVEVSFEVSSLEGAEALDEALAYDAEKLCSVRGADVKGGVGPFGLWVLASA…	522
	BaCWINV6	Bam035627.1	MGTLQLVIGPWALLLLLQLAGASHVVYRNLEAEQAPATVPASIVSPLLRTGYHFQPPMNWINGPMYYKGWYHLFYQYNPKGAVWGNIVWAHSVSHDLINWIALEPAIKPDIPSDQHGCWSGSATILPDSTPAIVYTGINRPDINYQVQNIAFPKDKSDPLLREWVKPDYNPIIVPQPGMNVTQFRDPTTAWYSDGHWRMLIGGLRDTRGVAYVYRSRDFKHWVRAKHPLHSALTGMWECPDFFPVPRSGQNGLDTSEFGGNVKYVLKNSLDLTRYDYYTVGTYNNKTERYRPDDPIGDYHRLRYDYGNFYASKTFFDPAKRRRVLLGWANESDSVPADKAKGWAGIHAIPRKMWLDSSGKQLLQWPIEEVEKLRGKPVSVGDKVIKPGEHFEVTGLATY…	573
	BaCWINV7	Bam039826.1	MGVLGRVAWAWLVVLLLVQIAGASHVVYRSLETEAAAVEAVPPSIVDSELRTGYHFQPPKNWINAPMYYKGWYHLFYQYNPKGAVWGNIVWAHSVSRDLINWVALEPAIQPSIKSDMYGCWSGSATMMPDGTPAIMYTGVNRPDVNYQVQNVAFPRNKSDPLLREWDKPGHNPVIVPEGGINATQFRDPTTAWHADGHWRLLVGSVTGGSRGVAYVYRSSDFRRWTRVRRPLHSAPTGMWECPDFYPVMADGRQHGLDTSVTADGKRVLKYVLKNSLDLRRYDYYTVGTYDRKAERFVPDDPAGDEHHLRYDYGNFYASKTFYDPVKRRRILWGWANESDTAADDVAKGWAGIQAIPRKVWLDPSGKQLVQWPIEEVEALRGKRPVSLKDRVVKPGEHV…	412
	BaCWINV8	Bam041578.1	MGPQQWALGPWALLLLLQLAGASHVVHRSLEAEAAPASVPASIVSPLLRTGYHFQPPMNWINGPMYYKGWYHLFYQYNPKGAVWGNIVWAHSVSRDLINWIALEAAIKPDIPSDQYGCWSGSATILPDGTPAIVYTGIDRPNINYQVQNIAFPKDKSDPLLREWVKPGYNPIIIPEPGMNVTQFRDPTTAWFADGHWRMLIGGLRNTRGMAYVYRSRDFKHWVRAKHPLHSALTGMWECPDFFPVPESGQNGLDTSEFGDKVKYVLKNSLDLTRYDYYTVGTYNNKTERYVPDDPNGDYHRLRYDYGNFYASKTFFDPAKRRRVLLGWANESDSVPDDKAKGWAGIHAIPRKIWLDPSGKQLLQWPIEEVEQLRGKPVSVGDKVVKPGEHFEVTGLRSY…	573
	BaVINV1	Bam003971.1	MIPAISPLMDGAHDAAESTHAPLLPETNPQSRRAPARQKRPSTVLPVVTSAVLLFGLVALLVYGFQHDGQGAAAPGDVVAAGRVVEVAASRGVVEGVSEKSTTPTLLGGAGDLRDYAWTNTMLAWQRTAFHFQPPKNWMNGPLYYKGWYHLFYQWNPDSAVWGNIAWGHAVSRDLIHWLHLPLAMVPDHWYDINGVWTGSATQLPDGRIVMLYTGSTEESVQLQNLAEPEDPSDPLLRRWAKSEANPVLAPPPGIGLTDFRDPTTAWRNPTDSAWRITIGSKNPEHAGLALVYRTEDFVHYDLLPTLLHVVNGTGMWECVDFYPVATEPAVETGLETSTEPGPGVKHVLKASLDDDKNDYYAIGTYDAKNDTWTPDDAEIDVGIGLRYDYGKFYASKTF…	659
	BaVINV2	Bam004818.1	METRDKSSPPLPYSYSPLPAGDAASAEVSGAGRAQRRPLCAVAVLLAVAVAALAGLRLAGRPIPMDALSAEARRSRGPESGVSEKTSGVRSDGRLGASGGDAGNAFPWSNAMLQWQRTGFHFQPQKNWMNDPNGPVYYKGWYHLFYQYNPEGAVWGNRIAWGHAASRDLLHWRHLPIAMLPDQWYDINGVWTGSATTLPDGRLAMLYTGSTNTSVQVQCLALPTDPEDPLLTNWTKYEGNPVLYPPPAIGHKDFRDPTSAWLDPSDKTWRMVIGSKDAHHAGIAMTYKTTDFVHYELVPGLLHRVPATGMWECIDFYPVGTRGDNGIDMSEAMAKSNNAEDVVHVMKASMDDDRHDYYALGRYDAAANTWAPMDPDADVGIGLRYDWGKLYASKTFYDP…	656
	BaVINV3	Bam008116.1	MDTNAPPLPFSYSPLPAGDASSAEVSGAGRRQRRPLCAALFLTAAAVLLAVAGVRLAGRPMDVLSAGPAEVDAVARSRGPESGVSEKTSGTRRSDGRLGGDAFPWSNAMLQWQRTGFHFQPDKNWMNDPNGPVYYKGWYHLFYQYNPEGAVWGNKIAWGHAASRDLLHWRHLPIAMLPDQWYDINGVWTGSATTLPDGRLAMLYTGSTNASVQVQCLALPSDPNDPLLTNWTKYEGNPVLYPPPAIGDKDFRDPTTAWLDPSDKTWRIVIGSKDAHHAGIAMTYKTKDFIRYELVPGLLHRVPATGMWECIDFYPVGTRGDDGIDMSEAMAKGSNAGEDVVHVMKASMDDDRHDYYALGRVDELSIPRTVVLDTKTGSNLLQWPVEEVETLRTNSTDLS…	590
	BaVINV4	Bam034484.1	MDGGSHAAAESTHAPLLPETDPQSRRAPARQKRPSTVLPVVASSVLLLGLAALLVYGFQHDGQGAVAPGDVVEVATSRGVVEGVSEKSTTPTLLGGAAGALRDYAWTNAMLAWQRTGFHFLPPKNWMNGPLYYKGWYHLFYQWNPDSAVWGNITWGHAVSRDLIHWLHLPLAMVPDHCYDANGVWSGSATQLPDGRIVMLYTGSTEKSVQVQNLAEPAEPGDPLLRRWAKSEANPVLVPPPGIGLTDFRDPTTGWRNPTDSAWRIAIGSKNPDHAGLALVYRTEDFVHYDLLPTLLHVVRGTGMWECVDFYPVATEPAVEVGLETSTQPGPGVKHVLKASLDDDKNDYYAIGTYGAKNDTWTPDDPEIDVGIGLRYDYGKFYASKTFYDPVGRRRVLWG…	645
Olyra latifolia	OlNINV1	Ola007832.1	MGIAEVALHTMPGTFTAHSPASILPLRADARSRRKRGTHLLPNSRARHGPPKFPGLRSVGCQCQRIDDLARVTEGNGTWVKDAVNKASQALGDVTMPGQAVGGNGNLNGSAAKPPPQRRKVSSVEDEAWNLLQESVVYYCGSPVGTIAANDPNDSNPVNYDQVFIRDFIPSGVAFLLKGEYEIVRNFILHTLQLQSWEKTMDCHSPGQGLMPASFKVRTIPLDGDEDATEEVLDPDFGEAAIGRVAPVDSGLWWIILLRAYGKRSGDLSVQERIDVQTGIKMILRLCLADGFDMFPTLLVTDGSCMIDRRMGIHGHPLEIQALFYSALLCAREMLTPEDGSADLIRALNNRLIALSFHIREYYWVDMQKLNEIYRYKTEEYSYDAVNKFNIYPDQVSPW…	604
	OlNINV2	Ola013911.1	MGLAAAAAAAVRPCRRRLLSSASAAVASTTATATPLFPRCPHPHHHPHGRRLPFLASAASQTSQSGQTTASTPIPADPRAAVAGNLPFFDRVLFPDTFPLETPPAEEAAPPVDEGLASAAAAREETETEREAWRLLRRAVVSYCGAPVGTVAAEDPECTETLNYDQVFIRDFVPSALAFLMRGETEIVRNFLLHTLQLQSWEKTVDCYSPGQGLMPASFKIRTMPLDENNEAFEEVLDPDFGESAIGRVAPVDSGLWWIILLRAYCKITGDYALQERVDVQTGIKLILSLCLSDGFDMFPTLLVTDGSCMIDRRMGIHGHPLEIQALFYSALRCSREMLVVNDGSKNLLRAINNRLSALSFHIREYYWVDMKKINEIYRYKTEEYSHDATNKFNIYPEQ…	612
	OlNINV3	Ola018025.1	MVICVEPPPLIKPPVRRITELADDTKNDSSNLEQRTRMHTIERHRSCEVSQVTLSGVQLDGFTPRHPPSTLDIIKSGGTPGSLDSPSESTADANALHKHTIADAALEVLKQSIVYFRGQPIGTLAAIDKSQAALNYDQVFMRDFVPSALAFMMNGEPSIVKNFLLETARLQLREKMVDLFKLGQGVMPASFKVHHCNPTNKAESLVADFGEMAIGRVAPVDSVLWWIILLRAYTKWTRDNSLAESPTCQRAMHLILRLCLSEGFDTSPALLCADGCSMVDRRMGIYGFPIEIQALFFMALRCALSLLKHSNDDLVGQITRRIKALSFHLHKYYWLDFQRLNDIYRYKTEEYSKTSLNKFNVIPESIPDWVFDFMPSRGGYFIGNVSPARMDFRWFCLGN…	565
	OlNINV4	Ola018029.1	MVICVEPPPPIKPPVRRITELSDDTKNDSSNLEQRTRMHTIERHRSCESTLDVIKSGGTPGSLGSPSETAADANALHKHTIADSAWEVLKQSIVYFRGQPIGTLAAIDKSQAALNYDQVFMRDFVPSALAFMMKGEPSIVKNFLLETARLQLREKMVDLFKLGQGVMPASFKVHHCNPTNKAESLVADFGEMAIGRVAPMDSVLWWIILLRAYTKWTRDNSLAESPTCQRAMHLILRLCLSEGFDTSPALLCADGCSMVDRRMGIYGFPIEIQALFFMALRCALSLLKDSNDDLVGQITRRIKALSFHLHKYYWLDFQRLNDIYRYKTEEYSKTALNKFNVIPESIPDWVFDFMPSRGGYFIGNVSPARMDFRWFCLGNFIAILSSLATGDQAEAILDL…	545
	OlNINV5	Ola019342.1	MEVVGGGGGAAMRKASSHTSMADPDDFDLTRLLNHRPRINVERQRSFDDRSLAELSLSGMVSRGGGGGGGGYMDSFESIYSPGGGLRSLCGTPGSSTRYSFEPLPLVVEAWDALRRSLVSFRGQPLGTIAAVDHSSGEVLNYDQVFVRDFVPSALAFLMNGEPDIVKNFLLKTLLLQGWEKRIDRFKLGEGAMPASFKVLKDPRRGVDTLVADFGESAIGRVAPVDSGFWWIIILRAYTKSTGDHTLAETPECQKGIRLIMNQCLAEGFDTFPTLLCADGCCMIDRRMGVYGYPIEIQALFFMALRCALLMLKPDAEGKEIMERIVTRLHALSYHLRSYFWLDFQKLNDIYRFKTEEYSHTAVNKFNVIPESIPDWLFDFMPTRGGYFVGNVSPARMDF…	572
	OlNINV6	Ola020740.1	MAAAAVSHLRRGAQRHALLYLSRRHFSSSYAAAAARRLLSTSVDSGTSSKGESFKPPPFDPFRAATLSPSASARPLESPPLEDPPSTPSPSGEASAVKADALTCQNEELEGLKAGVEAVRSREESPHEKEAWWLLSRAVVNYCGTAVGTVAANDPSTANHMLNYDQVFIRDFVPSAIAFLLKGDSDIVKNFLLHTLQLQSWEKTVDCYSPGQGLMPASFKVRSVPLDGNSEAFEEVLDPDFGESAIGRVAPVDSGLWWIILLRAYGKITGDYALQERVDVQTGIRLILTLCLSDGFDMFPTLLVTDGSCMIDRRMGIHGHPLEIQALFYSALRCAREMVGINDGSKNLIRAINNRLSALSFHIREYYWVDMKKINEIYRYKTEEYSHDAINKFNIYPEQ…	614
	OlNINV7	Ola031357.1	MKRVSSHVSIASEAEINLDLSRLLIDKPRLTLERKRSFDEQSWSELSHRQNDGLDSVMQSPAFPSGFDSPFSLGTHFGEPHPLVNEAWEALRKSVVYFRGQPVGTIAATDHASEEVLNYDQVFVRDFVPSALAFLMNNETDIVKNFLLKTLHLQSSEKMVDRFKLGAGAMPASFKVDRSPNRNTETLVADFGESAIGRVAPVDSGFWWIILLRAYTKYTGDVSLSESPECQKCMRLILNLCLSEGFDTFPTLLCTDGCSMIDRRMGIYGYPIEIQALFYMALRCALQMLKPDGQGEEFIEKIGQRLHALTYHMRNYFWLDFPHLNNIYRYKTEEYSHTAVNKFNVIPDSIPDWVFDFMPCRGGYFLGNVSPAMMDFRWFALGNCIAIISSLATPEQSVA…	549
	OlNINV8	Ola039050.2	MELPVGGAGMRRAASHTSLSESDDFDLSRLLNKPRINVERQRSFDDRSLSDVSFSGGHARGGGAFDGMYSPGGGLRSLVGTPASSALHSFEPHPIVGDAWEALRRSLVFFRGQPLGTIAAFDHASEEVLNYDQVFVRDFVPSALAFLMNGEPEIVKNFLLKTLLLQGWEKKVDRFKLGEGAMPASFKVLHDAKKGIDTLHADFGESAIGRVAPVDSGFWWIILLRAYTKSTGDFTLAETPECQKGMRLILSLCLSEGFDTFPTLLCADGCCMIDRRMQLNDIYRYKTEEYSHTAVNKFNVIPDSIPDWLFDFMPCQGGFFIGNVSPARMDFRWFALGNMIAILSSLATHEQSMAIMDLIEERWEELIGEMPLKICYPAIENHEWRIVTGCDPKNTRWSY…	504
	OlCWINV1	Ola000897.1	MARFPLAVRAIAFHLCLLLSSSSSLRPTPTATGGHERTAYHFQPAKNWQNGPMYYNGMYHMFYQYNPHGALWDIGNLSWGHSVSGDLVNWAVLDTALDPTSPFDANGCWSGSATILPGGLPAILYTGIDANKEQVQNVAFPKNPSDPLLREWHKPSYNPIIPLPAGVPGDKFRDPSTAWLGHDGLWRIAVSAEVDGVASTLIYRSADFLRWEGNAAPLHASRAAGMVECPDFFPVAEHGTEGLDASANGPGARHVLKLSVMDTLQDYYMVGRYDDATDTFLPEEAERGDDCRSWRRLDYGHVYASKSFFDSRKKRRVLWAWANESDSQADDIARGWSGVQTFPRKMWLDNGGKQLVQWPVEEIETMRTKRVGLRRGTKLKAGALQEIVGVEGSQADVEV…	583
	OlCWINV2	Ola004900.1	MASMLQAWPHWVFLLLLVLLSSGSNLLCRNGVEATQRVFLYPQSPKVSSIVSKRYRTAYHFQPPKNWINGPMYYNGIYHEFYQYNPNGSLWGNIVWGHSVSTDLINWTRLEPAIERTTPSDINGCWTGSATILTGDQPVIIYTGADTEKRQVKNIVLPKNRSDPFLREWTKPDKNPLIEPVGPGLNLLAIILDLATSKQDFRRLVKERNAGRSVRHAGVRVCLGSGRDDLAWSLQNPGQFRDPTTGWIGPDGLWRIAVGAELNGYSAALLYKSEDFMHWTRVDHPLYSSNASTMWECPDFFTALPGKNSGLDLSAAIPNGAKHVLKMSLDNCDKYMIGVYDLKLDAFVPDTVLDDRRLWSRIDYGNYYASKSFFDVGSSPAPLSKKKKGRRIIWGWTTE…	667
	OlCWINV3	Ola005595.1	MGVIGRLAWAWLALLLLQQRLAGASHVVYSNLETAAVEAVPPSIVDSELRTGYHFQPPKNWINAPMYYKGWYHLFYQYNPKGAVWGNIVWAHSVSRDLINWVALKPAIEPSIKADKYGCWSGSATMMPDGTPAIMYTGVNRPHINYQVQNVALPRNKSDPLLREWVKPGHNPVIVPEGGINATQFRDPTTAWRGGGHWRLLVGSVTGGSHGVAYVYRSRDFKKWTRVRQPLHSAPTGMWECPDFYPVTADGQQNGLHTAVFASARVKYVLKNSLDLRRYDYYTVGTYDSKAERFVPDDPAGDEHHLRYDYGNFYASKTFYDPAKRRRILWGWANESDTSADDVAKGWAGIQAIPRRVWLDPSGKQLLQWPIEEVEALRGKKPVILKNRVVKPGEHIKVT…	587
	OlCWINV4	Ola005596.1	MGTASAAALLLLALLHLNAAVVQASHVAYPELQSLEANQVDQTLRTGYHFQPPKHWINGPMYYKGLYHLFYQYNPKGSVWGNIVWAHSVSTDLIDWVALEPAIYPSKPFDVKGCWSGSATVLPNGVPAIMYTGIDPDERQVQNVAYPANLSDPFLREWVKPDYNPIIDPDRGINASAFRDPSTAWYGPDGHWRLVVGSKENMKGLAVLYRSEDFKRWVKAHHPLHSALTGMWECPDFYPVAVAGGSRCLHRGVDTSELRDSAVAEEVKYVLKVSLDLTRYEYYTIGRYDDKTDRYIPDAGFADNDYGLRYDYGDFYASKSFYDPAKRRRVLWGWANESDTVPDDRNKGWAGIQAIPRKVWLSPDRKQVIQWPVEEIKSLRAKHVNVSNKAVKTGNYFEV…	582
	OlCWINV5	Ola007632.1	MTRRVCFAIPPWVVLLLLALSSSSATASLAEADVQPLVEEAEHVVDHLRTGFHFQPPQHWINDPNGVMYFKGVYHLFYQYNPKGAVWGNIVWAHAVSRDLINWVMLEPAIYPTASFDVNGCWSGSATVLPDGTPVIMYTGIDEHNRQVQNVAYPKDRSDPYLREWVKPDYNPVIVPGPGINATAFRDPTTAWQGPDGLWRLVIGTKDNHRGFAALYRSRDFKRWVPARRALHSGDTGMWECPDFYPVTSPDGNGEKHVLKVSLDLTRFEYYTLGTYDHATDTYVPDAALADGNGGLRYDYGNFYASKSFRDPRMERRVLWGWANESDSTADDVKKGWAGVQAVPRKIWLAPDGKQLMRWPVAEIESLRGNHVNLTDKLVNGGKYFEVTGLTSPAQADVE…	577
	OlCWINV6	Ola007783.1	MGTLQRVLGPWTLLLLLQLAGAAHVVHRSLEADQAPSSVPASIVSPLLRTGYHFQPPMNWINGPMYYKGWYHLFYQYNPKGAVWGNIVWAHSVSRDLINWMALEPAIKPDIPSDQHGCWSGSATILPDGTPAIIYTGINRPDIQYQVQNIAFPKNKSDPLLREWVKPDYNPIIVPEPGMNVTQFRDPTTAWYVDGHWRMLIGSLRNPRGRGLAYVYRSRDFKRWVRAKHPLHSALTGMWECPDFFPVKYVLKSSLDLTRYDYYTVGTYNSKTDRYVPDNPIGDYHRLRYDYGNFYASKTFFDPVKRRRVLLGWANESDSVPDDRAKGWAGIHAVPRKIWLDPSGKQLLQWPIEEVEQLRSKPVSVGGKVVKPGEHFEVTGLATYQADVEVSFEVSSLEK…	558
	OlCWINV7	Ola033474.1	MSEDQRLHHGRTAYHFQPAKNWQNGPLYHNGMYHLFYQYNPHGALFGAGKLSWGHSVSGDLVNWAALDTALDPTAPFDLNGCWSGSATVLPDGRAAIVYTGCDTGGAQVQNVAFPKNPSDQLLREWEKPGCNPVIPRPVDVTGNNFRDPTTAWRGRDGLWRMAVTAEVGGVGSVLVYRSADFLRWTRNAAPLHASPDVPVLECPDLFPVVERGREGLDTSANGPGVTHVLKLSVFATEDYYMVGRYDDAEDTFVPAEGDRGGDCRNWRRLDHGHFYASKSFFDARKNRRVLWAWVEESDGRTNDDAKGWSGIQAFPRALWLDGDGKQLVQWPVEEIETLRKKQVGLSGTEVETGGLHEIVGISSSQADVEVVFEISSLEEAEELDPDQLLDPRKLFEEK…	556
	OlVINV1	Ola025141.1	MIPDIASLVGGAGAYDAGAAGSAHAPLLPETYPQSQRAPARRRRPSTVLPVVASSVLLLGLVALLVYGSSSQRDAGQGAAAAGRVDVVEVAASRGAVEGVSEKSTAPALLAGARAGAGALRDYAWTNAMLAWQRTAFHFQPPKNWMNGPLYYKEWYHLFYQWNPDAAVWGNITWGHAVSRDLIHWLHLPLAMVPDHWYDVNGVWTGSATQLPDGRIVMLYTGSTAESVQVQNLAEPADPADPLLRRWAKAEANPVLVPPPGVGLTDFRDPTTAWRSPADAAWRVAIGSKNPEHAGLAMVYRTEDFLHYDLLPTLLHVVRGTGMWECVDFYPVAAEPAAVAAGLETSTRPGPGVKHVLKASLDDDKNDYYAIGTYDAKMDTWTPDDAELDVGIGLRYDYG…	462
	OlVINV2	Ola031057.1	METRDSSLLPCSYAPLPTGAEPEPEPRRRPLCAAFFVATSALLLAVAALAGRLREDAVSIGGGADARSRGPESGVSEKMSGVGSGGRLGASGGDAGNAFPWSNAMLQWQRTGFHFQPHKNWMNDPNGPMYYKGWYHLFYQYNPEGAIWGNKIAWGHAASHDLIHWRHLPMAMVPDQWYDINGVWTGSATTLPDGSIAMLYTGSTNASVQVQCLAVPADPSDPLLTNWTKYEGNPVLYPPPAIGKKDFRDPTTAWLDPSDKTWRVVIGSKDAHHAGIAMTYKTKDLINYELVPGLLHRVPATGMWECIDFYPVGAGGMDMSETMARLQNGGVEDVVHVMKASMDDDRHDYYALGRYKAAANAWKPMDAEADVGIGLRYDWGKFYASKTFYDPAKRRRVLW…	646
Populus trichocarpa	PtrNINV1	Potri.008G101500.2	MNSSSCIGISTMKPCCRIIISYRSFSHFGVSLSRSNNNSVIHTNLSKSHPKSVYNHEFHCCNNRSWSQDTGHKCIVNLDRRGFNVCDWNWGHARGFSSGFLVDKGSSSRGVLVIPKVASDIRNHSTSVEGHVNTKGFESIYIQGGLNVKPLVIEKIETESDVAKEGKEETSSNRVEINGSEVNTNFFKGLNESTTPKVVEREVSKIEKEAWQLLRGTIVNYCGNPVGTVAANDPADRQPLNYDQVFIRDFVPSALAFLLNGEMEIVKNFLLHTLQLQSWEKTVDCYSPGQGLMPASFKVKTVPLDGSDGGFEEVLDPDFGESAIGRVAPVDSGLWWIILLRAYGKITGDYALQERVDVQTGIRLGLNLCLSDGFDMFPTLLVTDGSCMIDRRMGIHGHP…	692
	PtrNINV2	Potri.013G006600.1	MNTISIIGNSTMKPSCRFLISTKNPVFFKRHHSLTSNLSGNQFNFDKTKQFLTCSFRILGFKTILNESRKSFCVPNIRSGQSRLIARDSRAVSVVASVASQFREFSTSVETRVNDKNFERIFAQNGISVKPLVVERIDKDEHVLGDEESRLGVLVDDGESVNREDLDGGQGVEIVSTKREESDIEKEAWKLLNDAVVMYCGSPVGTVAANDPGDKMPLNYDQVFVRDFVPSALAFLLRGEGEIVKNFLLHALQLQSWEKTVDCYSPGQGLMPASFKVRTVPLDDNNLEEVLDPDFGESAIGRVAPVDSGLWWIILLRAYGKLTGDYALQERVDVQTGIKLILNLCLADGFDMFPSLLVTDGSCMIDRRMGIHGHPLEIQALFYSALRSSREMLVVNDGS…	668
	PtrNINV3	Potri.008G024100.1	MATSDAVLQVLSGAGPRSFSSDLCFNNLDLAFRSKHIKYVKKRASRHMKMLECSSVQQNCIGKHWFKRSGDGDLSVNATIKRLQLLRCKCQKAERVSGVTTEGGNGTWFVDSAKTLNLNGAVNTPGVLELGDTQQLMREKEVLTSNGSANKEEESLATNGAVGTGRDASRKVSVDPTEEEAWELLRDSVVHYCGSPIGTIAANDPTSSSVLNYDQVFIRDFIPSGIAFLLKGEYDIVRNFLLHTLQLQSWEKTMDCHSPGQGLMPASFKVRTFPLDGDDSATEEVLDPDFGEAAIGRVAPVDSGLWWIILLRAYGKCSGDLSVQERIDVQTGIKMILRLCLADGFDMFPTLLVTDGSCMIDRRMGIHGHPLEIQALFYSALLCAKEMLAPEDGSADLLR…	663
	PtrNINV4	Potri.010G236100.1	MATTEAILQVLSGAGPCVFSSDPCFRSSDLTFSSKLHIKRVKKRASRCMKMFECSNVLQNGIGNHWFKGLGDRDRSVNATINRLQLLRCKGPQAERVSGVTEGGNGTWFVDGANTLNQNGAVTGEHTDCFGAWDAQQLTREKEGFASKAALNQEKESLATNGAVGTGRDASPKVSVDPIEEEAWELLRNSMVYYCGSPIGTIAANDPTSSSVLNYDQVFIRDFIPSGIAFLLKGEYDIVRNFLLHTLQLQSWEKTMDCHSPGQGLMPASFKVRTVRLDGDDDFATEEVLDPDFGEAAIGRVAPVDSGLWWIILLRAYGKCSGDLSLQERIDVQTGIKMILRLCLADGFDMFPTLLVTDGSCMIDRRMGIHGHPLEIQALFYSALLCAREMLAPEDGSAD…	666
	PtrNINV5	Potri.005G010800.2	MRPSCRFFLSKKNRVFFNLHHSLTSNLSGNQFNFEKNKQFFTYPFRILGSRTIFKEAQKSFCAPYISFGQSRLITGDFRGASIVASVASQVRKFSTSVETRVNDNNFERIYVQNGIGIKPLVVERIDKDENVLGDEESRIGVLVDDCESVNRENLDGGQEVEIVSPKREESEIEKEAWKLLNDAVVMYCGSPVGTVAANDPGDKMPLNYDQVFIRDFVPSALAFLLRGEGEIVKNFLLHTLQLQSWEKTVDCYSPGQGLMPASFKVRTVPLDDSKFEEVLDPDFGESAIGRVAPVDSGLWWIILLRAYGKLTGDYALQERVDVQTGIKLILNLCLTDGFDMFPSLLVTDGSCMIDRRMGIHGHPLEIQALFYSALRCSREMIVVNDGSKNLVRAINNRL…	657
	PtrNINV6	Potri.004G186500.1	MATSKTVLQVLSGGLPCPHRFDLSFGGLNSVLSICSDVKRRKNRGLVYKKLNNGMRLLGKCRSRGVGAVTSRGKVKCIDRWESMRCKCQKAESFGGATANEWSPVSLPVNGVHGATNIFERGSFALKGNEETQSIEEEAWDLLRASVVCYCGNPIGTIAANDPNSTSILNYDQVFIRDFIPSGIAFLLKGEYDIVRNFILYTLQLQSWEKTMDCYSPGQGLMPASFKVRTVPLDSEDSATEEVLDADFGEAAIGRVAPVDSGLWWIILLRAYGKCSGDLSVQERVDVQTGMKMILRLCLADGFDMFPTLLVTDGSCMIDRRMGIHGHPLEIEALFYSALLCAREMLAPEDGSADLIRALNNRLVALSFHIREYYWIDLKKLNEIYRYTTEEYSYDAVNK…	618
	PtrNINV7	Potri.005G239400.1	MSPIAAMDVCQNASVKNFEAAGSIFEIDSEFLRLSDKPRPVNVERKRSFDERSFSENSFRIIDHLENLSPAGRRSGFNTPRSCGFESHPMVVDAWESLRRTLVYFRSQPVGTIAALDHSVEELNYDQVFVRDFVPSALAFLMNGEHEVVRNFLLKTLHLQSREKMVDQFKLGAGVMPASFKVLHHPDRNIETLMADFGESAIGRVAPVDSGFWWIILLRAYTKSTGDSSLAEMPECQRGMRLILNLCLSEGFDTFPTLLCADGCCMIDRRMGVYGYPIEIQALFFMALRCALILLKQDDEGKEFVDRVATRLHALSYHMRNYFWLDMKQLNDIYRYKTEEYSHTAVNKFNVMPDSLPDWVFDFMPTRGGYFIGNVSPARMDFRWFCLGNCVAILSSLAT…	555
	PtrNINV8	Potri.019G082000.1	MDATKETVGLMNGSSVWSISEMDDIDFSRLSDKPKLNIERKRSFDERSLSELSIGLARGIDNFETTNSPGGRSGFNTPASSARNSFEPHPMVADAWEALRRSLVFFRGQPVGTIAAYDHASEEVLNYDQVFVRDFVPSALAFLMNGEPEIVKQFLLKTLHLQGWEKRIDRFKLGEGAMPASFKVLHDPIRKTDSLVADFGESAIGRVAPVDSGFWWIILLRAYTKSTGDLSLAETPECQKGMRLILTLCLSEGFDTFPTLLCADGCSMIDRRMGIYGYPIEIQALFFMALRSACSLLKHDEEGKECIERIVKRLHALSYHMRSYFWLDFQQLNDIYRYKTEEYSHTAVNKFNVIPDSIPDWVFDFMPTRGGYFIGNVSPARMDFRWFALGNCIAILSSL…	557
	PtrNINV9	Potri.004G167500.1	MSSLDGDVSQNGSLKSVDAHPALAEIEDLDFSRILDKPPRPLNMERQRSCDERSLNELFGVPLLSPRPSSRAESNFRLIDHLDGLYSPGRRSGFNTPRSQYGFETHPAVAEAWDALRRSLVVFRGQPVGTIAALDNTGEQLNYDQVFVRDFVPSALAFLMNGEPEIVKNFILKTLRLQSWEKKIDRFHLGEGVMPASFKVLHDPVRNSETLMADFGESAIGRVAPVDSGFWWIFLLRAYTKSTGDTSLAEMPECQKGMRLILSLCLSEGFDTFPTLLCADGCCMIDRRMGVYGYPIEIQALFFMALRCALLLLKQDEEGKEFVERITKRLHALSFHMRSYYWIDLKQLNDIYRYKTEEYSHTAVNKFNVIPDSLPEWIFDFMPVHGGYFIGNVSPAKMD…	573
	PtrNINV10	Potri.002G173600.1	MSTTLRDLLVAERENEASPPPFPGPSTRYSVSGDISDEEDSTNTSPLFSSEEEQSPENLKKVTAPAAYLLDLKLNENLDKEELKKSSEFITLEPATIVDKSFEESEPSYSSVKEVLKTAEKSPFSSDLKCKQLSEVSSDLKIESVTLTDLTKEPSASLEKVIAKSVEKCEAKGEATVSEESTVITSREVVGGRIPEKDEATVTVQSNVCVSDNAKSTALKQCPSVGVKLDVLDLNISQRLNGGGLLMSPESCTMVDEAWERLNKSYVYFKGKPVGTLAAMDTSADALNYNQVFVRDFVPTGLACLMKEPPEPEIVRNFLLKTLHLQGLEKRVDNFTLGEGVLPASFKVLYDSDLEKETLLVDFGASAIGRVAPVDSGFWWIILLRSYIKRTRDYALLDR…	722
	PtrNINV11	Potri.009G129000.1	MSSINVDVSLKGSLRNAETLCDMAEIEEMDFSRIFDRPPRPLNMDRQRSCDERSLSELSTGLPIPSPRPSSRVENNFRLIDHLNCLPSPGRRSGFNTPLSQFGVETHPTVAEAWEALRRSLVYFRGEPVGTIAALDNSEEQVNYDQVFVRDFVPSALAFLMNGEPEIVKNFILKTLRLQSWEKKIDRFQLGEGVMPASFKVLHDPVTHNETLMADFGESAIGRVAPVDSGFWWIFLLRAYTKSTGDTSLAEKPECQKGMRLILSLCLSEGFDTFPTLLCADGCCMVDRRMGVYGYPIEIQALFFMALRCALLLLKQDEEGNEFVERITKRLHALSFHMRSYYWIDLKQLNDIYRYKTEEYSHTAVNKFNVIPDSLPEWIFDFMPVRGGYFIGNVSPARM…	574
	PtrNINV12	Potri.013G110800.1	MDGTKEMGGLRNVSSVCSISEMDDFDLSRLLDKPKLNIERQRSFDERSLSELSIGLARGIDTFETTYSPGGRSGFNTPASSTRNSFEPHPMVADAWEALRRSLVYFRGQPVGTIAAYDHASEEVLNYDQVFVRDFVPSALAFLMNGEPDIVKHFLLKTLYLQGWEKRIDRFKLGEGAMPASFKVLHDPIRKTDSLVADFGESAIGRVAPVDSGFWWIILLRAYTKSTGDLSLAERPECQKGMKLILTLCLSEGFDTFPTLLCADGCSMIDRRMGIYGYPIEIQALFFMALRSASSMLKHDQEGNEFIERIVKRLHALSYHMRSYFWLDFQQLNDIYRYKTEEYSHTAVNKFNVIPDSIPDWVFDFMPIRGGYFIGNVSPARMDFRWFALGNCIAILSSL…	557
	PtrNINV13	Potri.014G100500.1	SGKINGFLFSGTKGLIINGGGLEETSNDEAVFVRDFVRSGLACLMKEPAEPGIVKNFLLKTPPPPGAIGRVAPVDSGFWWIILIRSYIKRTRDCALLDRPEVQRGMKLILKLCLLDGFDTFLTLLCADGCCMMTGGCSQQQYWLDFTQLKNIYRYKTEEYSHTTVNKFNLPGDSRTGHEWRIVTGFDPKNTSWSYHNGGSWPREQARKNQTWSIAGYSVAKMMVQNPSTVPLF	233
	PtrNINV14	Potri.014G188200.1	MKQPAEPELVKNYLLKTLQPEKRIDNFTLGEGVMPTSFKVLYDLHRQNDILVADFGGSAIGRVVPIDSGFWWIILLRSYTKLILNLCLSDGFDTFPTLLCADGCSMIDRRMVSLYFKFSTGLFRSEWI	128
	PtrNINV15	Potri.014G188100.1	MEEYSYTAINKFNVVLDSIRVLDFMPLRGGYLIKEHWEVGEMPLKITYLVLAKFDLKNTRRSYHNGGSWPG	71
	PtrNINV16	Potri.017G052800.1	MLFVNDGTKNLVAQINNRLSALSFHIREYYWVDMKKINEIYRHNTEEYPTNAVNKFNMKKIKFLHG	66
	PtrCWINV1	Potri.016G077400.2	MMAMPHTLSVLALFALLFVLTNNGAEASHKIYSEYQTLSVENVNQVHRTGYHFQPPRHWINDPNAPMYYKGLYHLFYQYNPKGAVWGNIVWAHSVSKDLINWESLEPAIYPSKWFDNYGCWSGSATVLPNGEPVIFYTGIVDKNNSQIQNYAVPANLSDPYLREWVKPDDNPIVNPDANVNGSAFRDPTTAWWADGHWRILIGSRRKHRGVAYLYRSKDFKKWVKAKHPLHSVQGTGMWECPDFYPVSLSGENGLDPSVMGQNVKHVLKVSLDMTRYEYYTMGTYDKKKDKYFPDEGLVDGWAGLRLDYGNFYASKTFFDPSTNRRILWGWANESDDPQKDKDKGWAGIQLIPRKVWLDPSGKQLLQWPVAELEKLRGHNVQLSNQMLDQGNHVEVKVI…	579
	PtrCWINV2	Potri.016G077500.1	MMAMPNTLSVLALFALFFVLSNNGAEASHKIYPQFQTLSVENVNQVHRTGYHFQPPRNWINDPNAPMYYKGLYHLFYQYNPKGAVWGNIVWAHSVSKDLINWESLEPALYPSKWFDNYGCWSGSATILPNGEPVIFYTGIADKNNSQIQNYAVPANLSDPYLREWVKPDDNPIVNPDVSVNGSAFRDPTTAWWADGHWRILIGSRRNHVGVAYLYRSRDLKKWAKTKQPLHSVQGTGMWECPDFFPVSSIGENGLDPSVNGQNVKHALKVSLDLTRYEYYTLGTYDNKKEKYFPDEGLVDGWAGLRLDYGNFYASKTFFDPSTNRRILWGWVNESDAVQQDTNKGWAGILSIPRKVWLDPSGKQLLQWPVVELEKLRGHNVQLSNQKLNQGDHVQVKGI…	588
	PtrCWINV3	Potri.006G210600.1	MALLKFLPVLALFALLFVLSNNGVEASHKIYLRYQSLSVDKVKQTHRTGYHFQPPKNWINDPNGPLYYKGLYHLFYQYNPKGAVWGNIVWAHSVSKDLINWESLEPAIYPSKWFDNYGCWSGSATILPNGEPVIFYTGIVDENNRQIQNYAVPANSSDPYLREWVKPDDNPIVYPDPSVNASAFRDPTTAWRVDGHWRILIGSKKRDRGIAYLYRSLDFKKWFKAKHPLHSVQGTGMWECPDFFPVSLSSEDGLDTSVGGSNVRHVLKVSLDLTRYEYYTIGTYDEKKDRYYPDEALVDGWAGLRYDYGNFYASKTFFDPSTNRRILWGWANESDSVQQDKNKGWAGIQLIPRRVWLDPSGKQLLQWPVAELEKLRSHNVQLRNQKLYQGYHVEVKGIT…	578
	PtrCWINV4	Potri.006G227500.1	MEILAVFLVGLCCVLQSSGIEVEALENNGCQNFQPHTVMMQEKQSYRTSFHFQPPRNWLNDPNGPMWYKGVYHLFYQYNPYGALFGDFMIWAHSVSYDLINWIHLNHALCPTEPYDINSCWSGSATILPGKGPVILYTGIDANHCQVQNMAMPKNLSDPFLEEWIKFAQNPIMTPPDGVEGNNFRDPTTAWLSHDGKWSVIIGSWNNNQGMAILYRSEDFFNWTKYQDPLYSTERTGMWECPDFYPVSVNSTDGVDTSVLNAGVKHVMKASFNSHDYYMIGTYVPEIEKYIPDNDFTGTGMDLRYDHGKFYASKTFFDSVKNRRILWGWVNESDSIEDDMDKGWSGLQSIPRHIWLDRSGKQLVQWPIEEINKLHGKKVSFLDKKIDSESIFEVEGITA…	576
	PtrCWINV5	Potri.006G227400.1	MEISVIWVVGFCVLLVDHGVQASHQSSRNLQETDQPYRTGYHFQPPKNWMNDPNGPMYYKGVYHLFYQYNPDGAVWGNIIWAHSVSYDLVNWVHIDHAIYPTQPSDINGCWSGSTTILPGEKPAILYTGIDTKNHQVQNLAVPKNLSDPLLKEWKKSPYNPLMTPIDGIDPDLYRDPTTAWQGPDKIWRVIVGSQINGHGRAILYRSKDFVNWTRIDSPLHSSGKTEMWECPDFFPVSTSSTNGVDTSSQDKSTKHVLKASFNHHDYYILGSYMPENDKFSVETNFMDSGVDLRYDYGKFYASKTFFDGAMNRRILWGWINESDSESDDIKKGWSGLQSIPRTVLLSKNGKQIVQWPVKEIEKLRSKNVSFHDKKLKSGSVLEVPGITASQADVDVSFE…	570
	PtrVINV1	Potri.003G126300.2	MADTSPLLPFSHSLGPGSTYSSIRWRSKIVLLLVFSGLFLVPLIVSIASNDNGFKQHVQYLQEDDQNVSFSPPKETTKPQILRPGSRGVSAGVSEKANVNLKGAQEKGYPQNDSMLSWQRTSFHFQPEKNWMNDPNGPLYYKGWYHFFYQHNPHAAVWGDIVWGHAVSRDLINWFHLPLAIVSDEWFDINGVWTGSATILLNGKIVMLYTGSTNESVQVQNLAYPADHNDPLLLKWVKYSGNPVLVSPPGIDPNDFRDPTTAWYTSEGKWRITIGSKANNTGIALVYDTEDFINFKLSGVLHGVPGTGMWECVDFYPVSKTGQNGLDTSANGPHVKHVVKTSLDDVRKDSYALGTYDDKTGKWYPDNPEIDVGIGIMLDYGMFYASKTFYDQDKGRRVL…	648
	PtrVINV2	Potri.003G112600.1	MADPSPLLPVSNSLEPSYSPAPEGAVSAGCPATHLRRSKKVLIAVFSGLLVVSLILATINNNNGGRHVQYHSQEDEDASLATPKEMAKPETLLPAGYSRGVSAGVSEKANVNLKGAQVKDYPWNNSMLSWQRTAFHFQPEENWMNDPNGPLYYKGWYHFFYQYNPHAAVWGDIVWGHAVSKDLIHWLHLPLAMVADKWYDKNGVWTGSATILPDGKIVMLYTGSTNESVQVQNLAYPADHDDPLLLKWVKYSGNPVLVPPPGIGAKDFRDPTTAWKTSEGKWRIIIGSKINKTGIALVYDTEDFINYELLSGILHGVPKTGMWECVDFYPVSKTGQNGLDTSVNGPQVKHVIKTSLDDDRHDYYALGTYADKVGKWYPDNPEIDVGIGIRYDYGIFYAS…	662
	PtrVINV3	Potri.015G127100.1	MDTNPSHTSSDPPYTPLLDNPSPARIRRPFNGFAAILASLIFLLSLVALIINQSQESLPEQNQNRSPSTPRPTESFSKPEPRGVAQGVSPKSNPSFFSDKVSYNWTNAMFSWQRTAYHFQPEKNWMNDPDGPLFHKGWYHLFYQYNPDSAVWGNITWGHAVSTDLIHWLYLPFAMVPDHWYDINGVWTGSATLLPDGQIMMLYTGSTNESVQVQNLAYPANLSDPLLIDWVKYPNNPVITPPNGTETDEFRDPTTAWMGPDGTWRITIGSRHNKSIGISLVYQTSNFTTYELLEGVLHAVPGTGMWECVDFYPVAINGSTGLDTSAYGAGIKHVLKASLDDTKRDHYAIGVYDPVTDKWTPDNPKEDVGIGLQVDYGRYYASKTFYDQNTQRRILWGWI…	639
