# Supplementary material for: Identification and Expression Analyses of Invertase Genes in Moso Bamboo Reveal Their Potential Drought Stress Functions
Source: Front Genet. 2021 Aug 30;12:696300. doi: 10.3389/fgene.2021.696300 (PMC8435750; doi:10.3389/fgene.2021.696300)
Supplement: Supplementary file 1 [file Data_Sheet_1.zip › Supplementary Material/Supplementary Table 4.xlsx]

## Sheet: Sheet1
Supplementary Table 4. GFF annotations of PeINVs in moso bamboo
hic_scaffold_23	.	gene	37710889	37713468	.	+	.	ID=PH02Gene05233;Name=PH02Gene05233;
hic_scaffold_23	.	mRNA	37710889	37713468	.	+	.	ID=PH02Gene05233.t1;Parent=PH02Gene05233;Name=PH02Gene05233.t1;
hic_scaffold_23	.	five_prime_UTR	37710889	37711108	.	+	.	ID=PH02Gene05233.t1.utr5p1;Parent=PH02Gene05233.t1;
hic_scaffold_23	.	exon	37710889	37711540	.	+	.	ID=PH02Gene05233.t1.exon1;Parent=PH02Gene05233.t1;
hic_scaffold_23	.	CDS	37711109	37711540	.	+	0	ID=PH02Gene05233.t1.cds1;Parent=PH02Gene05233.t1;
hic_scaffold_23	.	exon	37711796	37712227	.	+	.	ID=PH02Gene05233.t1.exon2;Parent=PH02Gene05233.t1;
hic_scaffold_23	.	CDS	37711796	37712227	.	+	0	ID=PH02Gene05233.t1.cds2;Parent=PH02Gene05233.t1;
hic_scaffold_23	.	exon	37712570	37713468	.	+	.	ID=PH02Gene05233.t1.exon3;Parent=PH02Gene05233.t1;
hic_scaffold_23	.	CDS	37712570	37713133	.	+	0	ID=PH02Gene05233.t1.cds3;Parent=PH02Gene05233.t1;
hic_scaffold_23	.	three_prime_UTR	37713134	37713468	.	+	.	ID=PH02Gene05233.t1.utr3p1;Parent=PH02Gene05233.t1;
hic_scaffold_20	.	gene	52459623	52464607	.	+	.	ID=PH02Gene05714;Name=PH02Gene05714;
hic_scaffold_20	.	mRNA	52459623	52464607	.	+	.	ID=PH02Gene05714.t2;Parent=PH02Gene05714;Name=PH02Gene05714.t2;
hic_scaffold_20	.	five_prime_UTR	52459623	52459829	.	+	.	ID=PH02Gene05714.t2.utr5p1;Parent=PH02Gene05714.t2;
hic_scaffold_20	.	five_prime_UTR	52460079	52460107	.	+	.	ID=PH02Gene05714.t2.utr5p2;Parent=PH02Gene05714.t2;
hic_scaffold_20	.	exon	52459623	52459829	.	+	.	ID=PH02Gene05714.t2.exon1;Parent=PH02Gene05714.t2;
hic_scaffold_20	.	exon	52460079	52460692	.	+	.	ID=PH02Gene05714.t2.exon2;Parent=PH02Gene05714.t2;
hic_scaffold_20	.	CDS	52460108	52460692	.	+	0	ID=PH02Gene05714.t2.cds1;Parent=PH02Gene05714.t2;
hic_scaffold_20	.	exon	52461313	52461478	.	+	.	ID=PH02Gene05714.t2.exon3;Parent=PH02Gene05714.t2;
hic_scaffold_20	.	CDS	52461313	52461478	.	+	0	ID=PH02Gene05714.t2.cds2;Parent=PH02Gene05714.t2;
hic_scaffold_20	.	exon	52461570	52461781	.	+	.	ID=PH02Gene05714.t2.exon4;Parent=PH02Gene05714.t2;
hic_scaffold_20	.	CDS	52461570	52461781	.	+	2	ID=PH02Gene05714.t2.cds3;Parent=PH02Gene05714.t2;
hic_scaffold_20	.	exon	52462982	52463475	.	+	.	ID=PH02Gene05714.t2.exon5;Parent=PH02Gene05714.t2;
hic_scaffold_20	.	CDS	52462982	52463475	.	+	0	ID=PH02Gene05714.t2.cds4;Parent=PH02Gene05714.t2;
hic_scaffold_20	.	exon	52463562	52463610	.	+	.	ID=PH02Gene05714.t2.exon6;Parent=PH02Gene05714.t2;
hic_scaffold_20	.	CDS	52463562	52463610	.	+	1	ID=PH02Gene05714.t2.cds5;Parent=PH02Gene05714.t2;
hic_scaffold_20	.	exon	52463839	52464607	.	+	.	ID=PH02Gene05714.t2.exon7;Parent=PH02Gene05714.t2;
hic_scaffold_20	.	CDS	52463839	52464147	.	+	0	ID=PH02Gene05714.t2.cds6;Parent=PH02Gene05714.t2;
hic_scaffold_20	.	three_prime_UTR	52464148	52464607	.	+	.	ID=PH02Gene05714.t2.utr3p1;Parent=PH02Gene05714.t2;
hic_scaffold_23	EVM	gene	42184405	42187076	.	-	.	ID=PH02Gene06169;Name=PH02Gene06169;
hic_scaffold_23	EVM	mRNA	42184405	42187076	.	-	.	ID=PH02Gene06169.t1;Parent=PH02Gene06169;Name=PH02Gene06169.t1;
hic_scaffold_23	EVM	exon	42186507	42187076	.	-	.	ID=PH02Gene06169.t1.exon1;Parent=PH02Gene06169.t1;
hic_scaffold_23	EVM	CDS	42186507	42187076	.	-	0	ID=PH02Gene06169.t1.cds1;Parent=PH02Gene06169.t1;
hic_scaffold_23	EVM	exon	42186036	42186201	.	-	.	ID=PH02Gene06169.t1.exon2;Parent=PH02Gene06169.t1;
hic_scaffold_23	EVM	CDS	42186036	42186201	.	-	0	ID=PH02Gene06169.t1.cds2;Parent=PH02Gene06169.t1;
hic_scaffold_23	EVM	exon	42185887	42185958	.	-	.	ID=PH02Gene06169.t1.exon3;Parent=PH02Gene06169.t1;
hic_scaffold_23	EVM	CDS	42185887	42185958	.	-	1	ID=PH02Gene06169.t1.cds3;Parent=PH02Gene06169.t1;
hic_scaffold_23	EVM	exon	42185731	42185771	.	-	.	ID=PH02Gene06169.t1.exon4;Parent=PH02Gene06169.t1;
hic_scaffold_23	EVM	CDS	42185731	42185771	.	-	1	ID=PH02Gene06169.t1.cds4;Parent=PH02Gene06169.t1;
hic_scaffold_23	EVM	exon	42184806	42185299	.	-	.	ID=PH02Gene06169.t1.exon5;Parent=PH02Gene06169.t1;
hic_scaffold_23	EVM	CDS	42184806	42185299	.	-	0	ID=PH02Gene06169.t1.cds5;Parent=PH02Gene06169.t1;
hic_scaffold_23	EVM	exon	42184680	42184728	.	-	.	ID=PH02Gene06169.t1.exon6;Parent=PH02Gene06169.t1;
hic_scaffold_23	EVM	CDS	42184680	42184728	.	-	2	ID=PH02Gene06169.t1.cds6;Parent=PH02Gene06169.t1;
hic_scaffold_23	EVM	exon	42184405	42184524	.	-	.	ID=PH02Gene06169.t1.exon7;Parent=PH02Gene06169.t1;
hic_scaffold_23	EVM	CDS	42184405	42184524	.	-	0	ID=PH02Gene06169.t1.cds7;Parent=PH02Gene06169.t1;
hic_scaffold_23	.	gene	42061009	42064417	.	-	.	ID=PH02Gene06174;Name=PH02Gene06174;
hic_scaffold_23	.	mRNA	42061009	42064417	.	-	.	ID=PH02Gene06174.t1;Parent=PH02Gene06174;Name=PH02Gene06174.t1;
hic_scaffold_23	.	five_prime_UTR	42064309	42064417	.	-	.	ID=PH02Gene06174.t1.utr5p1;Parent=PH02Gene06174.t1;
hic_scaffold_23	.	exon	42063739	42064417	.	-	.	ID=PH02Gene06174.t1.exon1;Parent=PH02Gene06174.t1;
hic_scaffold_23	.	CDS	42063739	42064308	.	-	0	ID=PH02Gene06174.t1.cds1;Parent=PH02Gene06174.t1;
hic_scaffold_23	.	exon	42063268	42063433	.	-	.	ID=PH02Gene06174.t1.exon2;Parent=PH02Gene06174.t1;
hic_scaffold_23	.	CDS	42063268	42063433	.	-	0	ID=PH02Gene06174.t1.cds2;Parent=PH02Gene06174.t1;
hic_scaffold_23	.	exon	42062945	42063156	.	-	.	ID=PH02Gene06174.t1.exon3;Parent=PH02Gene06174.t1;
hic_scaffold_23	.	CDS	42062945	42063156	.	-	2	ID=PH02Gene06174.t1.cds3;Parent=PH02Gene06174.t1;
hic_scaffold_23	.	exon	42062019	42062512	.	-	.	ID=PH02Gene06174.t1.exon4;Parent=PH02Gene06174.t1;
hic_scaffold_23	.	CDS	42062019	42062512	.	-	0	ID=PH02Gene06174.t1.cds4;Parent=PH02Gene06174.t1;
hic_scaffold_23	.	exon	42061891	42061939	.	-	.	ID=PH02Gene06174.t1.exon5;Parent=PH02Gene06174.t1;
hic_scaffold_23	.	CDS	42061891	42061939	.	-	1	ID=PH02Gene06174.t1.cds5;Parent=PH02Gene06174.t1;
hic_scaffold_23	.	exon	42061009	42061735	.	-	.	ID=PH02Gene06174.t1.exon6;Parent=PH02Gene06174.t1;
hic_scaffold_23	.	CDS	42061406	42061735	.	-	0	ID=PH02Gene06174.t1.cds6;Parent=PH02Gene06174.t1;
hic_scaffold_23	.	three_prime_UTR	42061009	42061405	.	-	.	ID=PH02Gene06174.t1.utr3p1;Parent=PH02Gene06174.t1;
hic_scaffold_14	.	gene	7361439	7365513	.	+	.	ID=PH02Gene08042;Name=PH02Gene08042;
hic_scaffold_14	.	mRNA	7361439	7365513	.	+	.	ID=PH02Gene08042.t1;Parent=PH02Gene08042;Name=PH02Gene08042.t1;
hic_scaffold_14	.	five_prime_UTR	7361439	7361553	.	+	.	ID=PH02Gene08042.t1.utr5p1;Parent=PH02Gene08042.t1;
hic_scaffold_14	.	exon	7361439	7362171	.	+	.	ID=PH02Gene08042.t1.exon1;Parent=PH02Gene08042.t1;
hic_scaffold_14	.	CDS	7361554	7362171	.	+	0	ID=PH02Gene08042.t1.cds1;Parent=PH02Gene08042.t1;
hic_scaffold_14	.	exon	7363141	7363306	.	+	.	ID=PH02Gene08042.t1.exon2;Parent=PH02Gene08042.t1;
hic_scaffold_14	.	CDS	7363141	7363306	.	+	0	ID=PH02Gene08042.t1.cds2;Parent=PH02Gene08042.t1;
hic_scaffold_14	.	exon	7363442	7363653	.	+	.	ID=PH02Gene08042.t1.exon3;Parent=PH02Gene08042.t1;
hic_scaffold_14	.	CDS	7363442	7363653	.	+	2	ID=PH02Gene08042.t1.cds3;Parent=PH02Gene08042.t1;
hic_scaffold_14	.	exon	7363946	7364439	.	+	.	ID=PH02Gene08042.t1.exon4;Parent=PH02Gene08042.t1;
hic_scaffold_14	.	CDS	7363946	7364439	.	+	0	ID=PH02Gene08042.t1.cds4;Parent=PH02Gene08042.t1;
hic_scaffold_14	.	exon	7364607	7364655	.	+	.	ID=PH02Gene08042.t1.exon5;Parent=PH02Gene08042.t1;
hic_scaffold_14	.	CDS	7364607	7364655	.	+	1	ID=PH02Gene08042.t1.cds5;Parent=PH02Gene08042.t1;
hic_scaffold_14	.	exon	7364746	7365513	.	+	.	ID=PH02Gene08042.t1.exon6;Parent=PH02Gene08042.t1;
hic_scaffold_14	.	CDS	7364746	7365069	.	+	0	ID=PH02Gene08042.t1.cds6;Parent=PH02Gene08042.t1;
hic_scaffold_14	.	three_prime_UTR	7365070	7365513	.	+	.	ID=PH02Gene08042.t1.utr3p1;Parent=PH02Gene08042.t1;
hic_scaffold_20	.	gene	49819225	49826237	.	-	.	ID=PH02Gene10235;Name=PH02Gene10235;
hic_scaffold_20	.	mRNA	49819225	49826237	.	-	.	ID=PH02Gene10235.t1;Parent=PH02Gene10235;Name=PH02Gene10235.t1;
hic_scaffold_20	.	five_prime_UTR	49826169	49826237	.	-	.	ID=PH02Gene10235.t1.utr5p1;Parent=PH02Gene10235.t1;
hic_scaffold_20	.	five_prime_UTR	49823545	49823579	.	-	.	ID=PH02Gene10235.t1.utr5p2;Parent=PH02Gene10235.t1;
hic_scaffold_20	.	exon	49826169	49826237	.	-	.	ID=PH02Gene10235.t1.exon1;Parent=PH02Gene10235.t1;
hic_scaffold_20	.	exon	49823128	49823579	.	-	.	ID=PH02Gene10235.t1.exon2;Parent=PH02Gene10235.t1;
hic_scaffold_20	.	CDS	49823128	49823544	.	-	0	ID=PH02Gene10235.t1.cds1;Parent=PH02Gene10235.t1;
hic_scaffold_20	.	exon	49822416	49822850	.	-	.	ID=PH02Gene10235.t1.exon3;Parent=PH02Gene10235.t1;
hic_scaffold_20	.	CDS	49822416	49822850	.	-	0	ID=PH02Gene10235.t1.cds2;Parent=PH02Gene10235.t1;
hic_scaffold_20	.	exon	49821232	49821784	.	-	.	ID=PH02Gene10235.t1.exon4;Parent=PH02Gene10235.t1;
hic_scaffold_20	.	CDS	49821232	49821784	.	-	0	ID=PH02Gene10235.t1.cds3;Parent=PH02Gene10235.t1;
hic_scaffold_20	.	exon	49819225	49820180	.	-	.	ID=PH02Gene10235.t1.exon5;Parent=PH02Gene10235.t1;
hic_scaffold_20	.	CDS	49819885	49820180	.	-	2	ID=PH02Gene10235.t1.cds4;Parent=PH02Gene10235.t1;
hic_scaffold_20	.	three_prime_UTR	49819225	49819884	.	-	.	ID=PH02Gene10235.t1.utr3p1;Parent=PH02Gene10235.t1;
hic_scaffold_2	.	gene	36375286	36379957	.	-	.	ID=PH02Gene10514;Name=PH02Gene10514;
hic_scaffold_2	.	mRNA	36375286	36379957	.	-	.	ID=PH02Gene10514.t1;Parent=PH02Gene10514;Name=PH02Gene10514.t1;
hic_scaffold_2	.	five_prime_UTR	36379737	36379957	.	-	.	ID=PH02Gene10514.t1.utr5p1;Parent=PH02Gene10514.t1;
hic_scaffold_2	.	five_prime_UTR	36378936	36378970	.	-	.	ID=PH02Gene10514.t1.utr5p2;Parent=PH02Gene10514.t1;
hic_scaffold_2	.	exon	36379737	36379957	.	-	.	ID=PH02Gene10514.t1.exon1;Parent=PH02Gene10514.t1;
hic_scaffold_2	.	exon	36378573	36378970	.	-	.	ID=PH02Gene10514.t1.exon2;Parent=PH02Gene10514.t1;
hic_scaffold_2	.	CDS	36378573	36378935	.	-	0	ID=PH02Gene10514.t1.cds1;Parent=PH02Gene10514.t1;
hic_scaffold_2	.	exon	36377525	36377956	.	-	.	ID=PH02Gene10514.t1.exon3;Parent=PH02Gene10514.t1;
hic_scaffold_2	.	CDS	36377525	36377956	.	-	0	ID=PH02Gene10514.t1.cds2;Parent=PH02Gene10514.t1;
hic_scaffold_2	.	exon	36376462	36377020	.	-	.	ID=PH02Gene10514.t1.exon4;Parent=PH02Gene10514.t1;
hic_scaffold_2	.	CDS	36376462	36377020	.	-	0	ID=PH02Gene10514.t1.cds3;Parent=PH02Gene10514.t1;
hic_scaffold_2	.	exon	36375286	36375854	.	-	.	ID=PH02Gene10514.t1.exon5;Parent=PH02Gene10514.t1;
hic_scaffold_2	.	CDS	36375559	36375854	.	-	2	ID=PH02Gene10514.t1.cds4;Parent=PH02Gene10514.t1;
hic_scaffold_2	.	three_prime_UTR	36375286	36375558	.	-	.	ID=PH02Gene10514.t1.utr3p1;Parent=PH02Gene10514.t1;
hic_scaffold_16	.	gene	87589645	87594059	.	-	.	ID=PH02Gene19574;Name=PH02Gene19574;
hic_scaffold_16	.	mRNA	87589645	87594059	.	-	.	ID=PH02Gene19574.t1;Parent=PH02Gene19574;Name=PH02Gene19574.t1;
hic_scaffold_16	.	five_prime_UTR	87593864	87594059	.	-	.	ID=PH02Gene19574.t1.utr5p1;Parent=PH02Gene19574.t1;
hic_scaffold_16	.	exon	87593246	87594059	.	-	.	ID=PH02Gene19574.t1.exon1;Parent=PH02Gene19574.t1;
hic_scaffold_16	.	CDS	87593246	87593863	.	-	0	ID=PH02Gene19574.t1.cds1;Parent=PH02Gene19574.t1;
hic_scaffold_16	.	exon	87591861	87592026	.	-	.	ID=PH02Gene19574.t1.exon2;Parent=PH02Gene19574.t1;
hic_scaffold_16	.	CDS	87591861	87592026	.	-	0	ID=PH02Gene19574.t1.cds2;Parent=PH02Gene19574.t1;
hic_scaffold_16	.	exon	87591495	87591706	.	-	.	ID=PH02Gene19574.t1.exon3;Parent=PH02Gene19574.t1;
hic_scaffold_16	.	CDS	87591495	87591706	.	-	2	ID=PH02Gene19574.t1.cds3;Parent=PH02Gene19574.t1;
hic_scaffold_16	.	exon	87590709	87591202	.	-	.	ID=PH02Gene19574.t1.exon4;Parent=PH02Gene19574.t1;
hic_scaffold_16	.	CDS	87590709	87591202	.	-	0	ID=PH02Gene19574.t1.cds4;Parent=PH02Gene19574.t1;
hic_scaffold_16	.	exon	87590487	87590535	.	-	.	ID=PH02Gene19574.t1.exon5;Parent=PH02Gene19574.t1;
hic_scaffold_16	.	CDS	87590487	87590535	.	-	1	ID=PH02Gene19574.t1.cds5;Parent=PH02Gene19574.t1;
hic_scaffold_16	.	exon	87589645	87590397	.	-	.	ID=PH02Gene19574.t1.exon6;Parent=PH02Gene19574.t1;
hic_scaffold_16	.	CDS	87590074	87590397	.	-	0	ID=PH02Gene19574.t1.cds6;Parent=PH02Gene19574.t1;
hic_scaffold_16	.	three_prime_UTR	87589645	87590073	.	-	.	ID=PH02Gene19574.t1.utr3p1;Parent=PH02Gene19574.t1;
hic_scaffold_21	.	gene	78457205	78464059	.	-	.	ID=PH02Gene19699;Name=PH02Gene19699;
hic_scaffold_21	.	mRNA	78457205	78464059	.	-	.	ID=PH02Gene19699.t1;Parent=PH02Gene19699;Name=PH02Gene19699.t1;
hic_scaffold_21	.	five_prime_UTR	78463908	78464059	.	-	.	ID=PH02Gene19699.t1.utr5p1;Parent=PH02Gene19699.t1;
hic_scaffold_21	.	exon	78463293	78464059	.	-	.	ID=PH02Gene19699.t1.exon1;Parent=PH02Gene19699.t1;
hic_scaffold_21	.	CDS	78463293	78463907	.	-	0	ID=PH02Gene19699.t1.cds1;Parent=PH02Gene19699.t1;
hic_scaffold_21	.	exon	78459278	78459443	.	-	.	ID=PH02Gene19699.t1.exon2;Parent=PH02Gene19699.t1;
hic_scaffold_21	.	CDS	78459278	78459443	.	-	0	ID=PH02Gene19699.t1.cds2;Parent=PH02Gene19699.t1;
hic_scaffold_21	.	exon	78458981	78459192	.	-	.	ID=PH02Gene19699.t1.exon3;Parent=PH02Gene19699.t1;
hic_scaffold_21	.	CDS	78458981	78459192	.	-	2	ID=PH02Gene19699.t1.cds3;Parent=PH02Gene19699.t1;
hic_scaffold_21	.	exon	78458261	78458754	.	-	.	ID=PH02Gene19699.t1.exon4;Parent=PH02Gene19699.t1;
hic_scaffold_21	.	CDS	78458261	78458754	.	-	0	ID=PH02Gene19699.t1.cds4;Parent=PH02Gene19699.t1;
hic_scaffold_21	.	exon	78457932	78457980	.	-	.	ID=PH02Gene19699.t1.exon5;Parent=PH02Gene19699.t1;
hic_scaffold_21	.	CDS	78457932	78457980	.	-	1	ID=PH02Gene19699.t1.cds5;Parent=PH02Gene19699.t1;
hic_scaffold_21	.	exon	78457205	78457828	.	-	.	ID=PH02Gene19699.t1.exon6;Parent=PH02Gene19699.t1;
hic_scaffold_21	.	CDS	78457502	78457828	.	-	0	ID=PH02Gene19699.t1.cds6;Parent=PH02Gene19699.t1;
hic_scaffold_21	.	three_prime_UTR	78457205	78457501	.	-	.	ID=PH02Gene19699.t1.utr3p1;Parent=PH02Gene19699.t1;
hic_scaffold_19	EVM	gene	29930431	29934770	.	+	.	ID=PH02Gene21855;Name=PH02Gene21855;
hic_scaffold_19	EVM	mRNA	29930431	29934770	.	+	.	ID=PH02Gene21855.t1;Parent=PH02Gene21855;Name=PH02Gene21855.t1;
hic_scaffold_19	EVM	exon	29930431	29930463	.	+	.	ID=PH02Gene21855.t1.exon1;Parent=PH02Gene21855.t1;
hic_scaffold_19	EVM	CDS	29930431	29930463	.	+	0	ID=PH02Gene21855.t1.cds1;Parent=PH02Gene21855.t1;
hic_scaffold_19	EVM	exon	29930895	29931388	.	+	.	ID=PH02Gene21855.t1.exon2;Parent=PH02Gene21855.t1;
hic_scaffold_19	EVM	CDS	29930895	29931388	.	+	0	ID=PH02Gene21855.t1.cds2;Parent=PH02Gene21855.t1;
hic_scaffold_19	EVM	exon	29931468	29931516	.	+	.	ID=PH02Gene21855.t1.exon3;Parent=PH02Gene21855.t1;
hic_scaffold_19	EVM	CDS	29931468	29931516	.	+	2	ID=PH02Gene21855.t1.cds3;Parent=PH02Gene21855.t1;
hic_scaffold_19	EVM	exon	29931672	29931997	.	+	.	ID=PH02Gene21855.t1.exon4;Parent=PH02Gene21855.t1;
hic_scaffold_19	EVM	CDS	29931672	29931997	.	+	0	ID=PH02Gene21855.t1.cds4;Parent=PH02Gene21855.t1;
hic_scaffold_19	EVM	exon	29933041	29933120	.	+	.	ID=PH02Gene21855.t1.exon5;Parent=PH02Gene21855.t1;
hic_scaffold_19	EVM	CDS	29933041	29933120	.	+	2	ID=PH02Gene21855.t1.cds5;Parent=PH02Gene21855.t1;
hic_scaffold_19	EVM	exon	29933238	29933263	.	+	.	ID=PH02Gene21855.t1.exon6;Parent=PH02Gene21855.t1;
hic_scaffold_19	EVM	CDS	29933238	29933263	.	+	1	ID=PH02Gene21855.t1.cds6;Parent=PH02Gene21855.t1;
hic_scaffold_19	EVM	exon	29934285	29934770	.	+	.	ID=PH02Gene21855.t1.exon7;Parent=PH02Gene21855.t1;
hic_scaffold_19	EVM	CDS	29934285	29934770	.	+	0	ID=PH02Gene21855.t1.cds7;Parent=PH02Gene21855.t1;
hic_scaffold_24	.	gene	36311652	36314767	.	-	.	ID=PH02Gene27967;Name=PH02Gene27967;
hic_scaffold_24	.	mRNA	36311652	36314767	.	-	.	ID=PH02Gene27967.t1;Parent=PH02Gene27967;Name=PH02Gene27967.t1;
hic_scaffold_24	.	five_prime_UTR	36314521	36314767	.	-	.	ID=PH02Gene27967.t1.utr5p1;Parent=PH02Gene27967.t1;
hic_scaffold_24	.	exon	36314089	36314767	.	-	.	ID=PH02Gene27967.t1.exon1;Parent=PH02Gene27967.t1;
hic_scaffold_24	.	CDS	36314089	36314520	.	-	0	ID=PH02Gene27967.t1.cds1;Parent=PH02Gene27967.t1;
hic_scaffold_24	.	exon	36313389	36313820	.	-	.	ID=PH02Gene27967.t1.exon2;Parent=PH02Gene27967.t1;
hic_scaffold_24	.	CDS	36313389	36313820	.	-	0	ID=PH02Gene27967.t1.cds2;Parent=PH02Gene27967.t1;
hic_scaffold_24	.	exon	36312235	36312793	.	-	.	ID=PH02Gene27967.t1.exon3;Parent=PH02Gene27967.t1;
hic_scaffold_24	.	CDS	36312235	36312793	.	-	0	ID=PH02Gene27967.t1.cds3;Parent=PH02Gene27967.t1;
hic_scaffold_24	.	exon	36311652	36312135	.	-	.	ID=PH02Gene27967.t1.exon4;Parent=PH02Gene27967.t1;
hic_scaffold_24	.	CDS	36311840	36312135	.	-	2	ID=PH02Gene27967.t1.cds4;Parent=PH02Gene27967.t1;
hic_scaffold_24	.	three_prime_UTR	36311652	36311839	.	-	.	ID=PH02Gene27967.t1.utr3p1;Parent=PH02Gene27967.t1;
hic_scaffold_24	EVM	gene	36133706	36135531	.	-	.	ID=PH02Gene27972;Name=PH02Gene27972;
hic_scaffold_24	EVM	mRNA	36133706	36135531	.	-	.	ID=PH02Gene27972.t1;Parent=PH02Gene27972;Name=PH02Gene27972.t1;
hic_scaffold_24	EVM	exon	36135154	36135531	.	-	.	ID=PH02Gene27972.t1.exon1;Parent=PH02Gene27972.t1;
hic_scaffold_24	EVM	CDS	36135154	36135531	.	-	0	ID=PH02Gene27972.t1.cds1;Parent=PH02Gene27972.t1;
hic_scaffold_24	EVM	exon	36134101	36134659	.	-	.	ID=PH02Gene27972.t1.exon2;Parent=PH02Gene27972.t1;
hic_scaffold_24	EVM	CDS	36134101	36134659	.	-	0	ID=PH02Gene27972.t1.cds2;Parent=PH02Gene27972.t1;
hic_scaffold_24	EVM	exon	36133706	36134001	.	-	.	ID=PH02Gene27972.t1.exon3;Parent=PH02Gene27972.t1;
hic_scaffold_24	EVM	CDS	36133706	36134001	.	-	1	ID=PH02Gene27972.t1.cds3;Parent=PH02Gene27972.t1;
hic_scaffold_20	.	gene	53461713	53465398	.	+	.	ID=PH02Gene30661;Name=PH02Gene30661;
hic_scaffold_20	.	mRNA	53461713	53465398	.	+	.	ID=PH02Gene30661.t1;Parent=PH02Gene30661;Name=PH02Gene30661.t1;
hic_scaffold_20	.	five_prime_UTR	53461713	53461855	.	+	.	ID=PH02Gene30661.t1.utr5p1;Parent=PH02Gene30661.t1;
hic_scaffold_20	.	exon	53461713	53462248	.	+	.	ID=PH02Gene30661.t1.exon1;Parent=PH02Gene30661.t1;
hic_scaffold_20	.	CDS	53461856	53462248	.	+	0	ID=PH02Gene30661.t1.cds1;Parent=PH02Gene30661.t1;
hic_scaffold_20	.	exon	53462374	53462805	.	+	.	ID=PH02Gene30661.t1.exon2;Parent=PH02Gene30661.t1;
hic_scaffold_20	.	CDS	53462374	53462805	.	+	0	ID=PH02Gene30661.t1.cds2;Parent=PH02Gene30661.t1;
hic_scaffold_20	.	exon	53463707	53464265	.	+	.	ID=PH02Gene30661.t1.exon3;Parent=PH02Gene30661.t1;
hic_scaffold_20	.	CDS	53463707	53464265	.	+	0	ID=PH02Gene30661.t1.cds3;Parent=PH02Gene30661.t1;
hic_scaffold_20	.	exon	53464758	53465398	.	+	.	ID=PH02Gene30661.t1.exon4;Parent=PH02Gene30661.t1;
hic_scaffold_20	.	CDS	53464758	53465053	.	+	2	ID=PH02Gene30661.t1.cds4;Parent=PH02Gene30661.t1;
hic_scaffold_20	.	three_prime_UTR	53465054	53465398	.	+	.	ID=PH02Gene30661.t1.utr3p1;Parent=PH02Gene30661.t1;
hic_scaffold_17	.	gene	45079810	45088248	.	-	.	ID=PH02Gene31027;Name=PH02Gene31027;
hic_scaffold_17	.	mRNA	45079810	45088248	.	-	.	ID=PH02Gene31027.t1;Parent=PH02Gene31027;Name=PH02Gene31027.t1;
hic_scaffold_17	.	five_prime_UTR	45087582	45088248	.	-	.	ID=PH02Gene31027.t1.utr5p1;Parent=PH02Gene31027.t1;
hic_scaffold_17	.	exon	45087183	45088248	.	-	.	ID=PH02Gene31027.t1.exon1;Parent=PH02Gene31027.t1;
hic_scaffold_17	.	CDS	45087183	45087581	.	-	0	ID=PH02Gene31027.t1.cds1;Parent=PH02Gene31027.t1;
hic_scaffold_17	.	exon	45086648	45087079	.	-	.	ID=PH02Gene31027.t1.exon2;Parent=PH02Gene31027.t1;
hic_scaffold_17	.	CDS	45086648	45087079	.	-	0	ID=PH02Gene31027.t1.cds2;Parent=PH02Gene31027.t1;
hic_scaffold_17	.	exon	45080980	45081538	.	-	.	ID=PH02Gene31027.t1.exon3;Parent=PH02Gene31027.t1;
hic_scaffold_17	.	CDS	45080980	45081538	.	-	0	ID=PH02Gene31027.t1.cds3;Parent=PH02Gene31027.t1;
hic_scaffold_17	.	exon	45079810	45080500	.	-	.	ID=PH02Gene31027.t1.exon4;Parent=PH02Gene31027.t1;
hic_scaffold_17	.	CDS	45080205	45080500	.	-	2	ID=PH02Gene31027.t1.cds4;Parent=PH02Gene31027.t1;
hic_scaffold_17	.	three_prime_UTR	45079810	45080204	.	-	.	ID=PH02Gene31027.t1.utr3p1;Parent=PH02Gene31027.t1;
hic_scaffold_3	.	gene	31570215	31574028	.	-	.	ID=PH02Gene34390;Name=PH02Gene34390;
hic_scaffold_3	.	mRNA	31570215	31574028	.	-	.	ID=PH02Gene34390.t1;Parent=PH02Gene34390;Name=PH02Gene34390.t1;
hic_scaffold_3	.	five_prime_UTR	31573843	31574028	.	-	.	ID=PH02Gene34390.t1.utr5p1;Parent=PH02Gene34390.t1;
hic_scaffold_3	.	five_prime_UTR	31573127	31573151	.	-	.	ID=PH02Gene34390.t1.utr5p2;Parent=PH02Gene34390.t1;
hic_scaffold_3	.	exon	31573843	31574028	.	-	.	ID=PH02Gene34390.t1.exon1;Parent=PH02Gene34390.t1;
hic_scaffold_3	.	exon	31572770	31573151	.	-	.	ID=PH02Gene34390.t1.exon2;Parent=PH02Gene34390.t1;
hic_scaffold_3	.	CDS	31572770	31573126	.	-	0	ID=PH02Gene34390.t1.cds1;Parent=PH02Gene34390.t1;
hic_scaffold_3	.	exon	31571941	31572372	.	-	.	ID=PH02Gene34390.t1.exon3;Parent=PH02Gene34390.t1;
hic_scaffold_3	.	CDS	31571941	31572372	.	-	0	ID=PH02Gene34390.t1.cds2;Parent=PH02Gene34390.t1;
hic_scaffold_3	.	exon	31570992	31571550	.	-	.	ID=PH02Gene34390.t1.exon4;Parent=PH02Gene34390.t1;
hic_scaffold_3	.	CDS	31570992	31571550	.	-	0	ID=PH02Gene34390.t1.cds3;Parent=PH02Gene34390.t1;
hic_scaffold_3	.	exon	31570215	31570864	.	-	.	ID=PH02Gene34390.t1.exon5;Parent=PH02Gene34390.t1;
hic_scaffold_3	.	CDS	31570545	31570864	.	-	2	ID=PH02Gene34390.t1.cds4;Parent=PH02Gene34390.t1;
hic_scaffold_3	.	three_prime_UTR	31570215	31570544	.	-	.	ID=PH02Gene34390.t1.utr3p1;Parent=PH02Gene34390.t1;
hic_scaffold_24	.	gene	68827829	68830333	.	-	.	ID=PH02Gene00392;Name=PH02Gene00392;
hic_scaffold_24	.	mRNA	68827829	68830333	.	-	.	ID=PH02Gene00392.t1;Parent=PH02Gene00392;Name=PH02Gene00392.t1;
hic_scaffold_24	.	five_prime_UTR	68830328	68830333	.	-	.	ID=PH02Gene00392.t1.utr5p1;Parent=PH02Gene00392.t1;
hic_scaffold_24	.	exon	68830162	68830333	.	-	.	ID=PH02Gene00392.t1.exon1;Parent=PH02Gene00392.t1;
hic_scaffold_24	.	CDS	68830162	68830327	.	-	0	ID=PH02Gene00392.t1.cds1;Parent=PH02Gene00392.t1;
hic_scaffold_24	.	exon	68830045	68830053	.	-	.	ID=PH02Gene00392.t1.exon2;Parent=PH02Gene00392.t1;
hic_scaffold_24	.	CDS	68830045	68830053	.	-	2	ID=PH02Gene00392.t1.cds2;Parent=PH02Gene00392.t1;
hic_scaffold_24	.	exon	68829062	68829933	.	-	.	ID=PH02Gene00392.t1.exon3;Parent=PH02Gene00392.t1;
hic_scaffold_24	.	CDS	68829062	68829933	.	-	2	ID=PH02Gene00392.t1.cds3;Parent=PH02Gene00392.t1;
hic_scaffold_24	.	exon	68828572	68828972	.	-	.	ID=PH02Gene00392.t1.exon4;Parent=PH02Gene00392.t1;
hic_scaffold_24	.	CDS	68828572	68828972	.	-	0	ID=PH02Gene00392.t1.cds4;Parent=PH02Gene00392.t1;
hic_scaffold_24	.	exon	68828360	68828453	.	-	.	ID=PH02Gene00392.t1.exon5;Parent=PH02Gene00392.t1;
hic_scaffold_24	.	CDS	68828360	68828453	.	-	1	ID=PH02Gene00392.t1.cds5;Parent=PH02Gene00392.t1;
hic_scaffold_24	.	exon	68827829	68828255	.	-	.	ID=PH02Gene00392.t1.exon6;Parent=PH02Gene00392.t1;
hic_scaffold_24	.	CDS	68828025	68828255	.	-	0	ID=PH02Gene00392.t1.cds6;Parent=PH02Gene00392.t1;
hic_scaffold_24	.	three_prime_UTR	68827829	68828024	.	-	.	ID=PH02Gene00392.t1.utr3p1;Parent=PH02Gene00392.t1;
hic_scaffold_23	.	gene	41429522	41434535	.	-	.	ID=PH02Gene06193;Name=PH02Gene06193;
hic_scaffold_23	.	mRNA	41429522	41434535	.	-	.	ID=PH02Gene06193.t1;Parent=PH02Gene06193;Name=PH02Gene06193.t1;
hic_scaffold_23	.	five_prime_UTR	41434495	41434535	.	-	.	ID=PH02Gene06193.t1.utr5p1;Parent=PH02Gene06193.t1;
hic_scaffold_23	.	exon	41434305	41434535	.	-	.	ID=PH02Gene06193.t1.exon1;Parent=PH02Gene06193.t1;
hic_scaffold_23	.	CDS	41434305	41434494	.	-	0	ID=PH02Gene06193.t1.cds1;Parent=PH02Gene06193.t1;
hic_scaffold_23	.	exon	41433236	41433244	.	-	.	ID=PH02Gene06193.t1.exon2;Parent=PH02Gene06193.t1;
hic_scaffold_23	.	CDS	41433236	41433244	.	-	2	ID=PH02Gene06193.t1.cds2;Parent=PH02Gene06193.t1;
hic_scaffold_23	.	exon	41431661	41432529	.	-	.	ID=PH02Gene06193.t1.exon3;Parent=PH02Gene06193.t1;
hic_scaffold_23	.	CDS	41431661	41432529	.	-	2	ID=PH02Gene06193.t1.cds3;Parent=PH02Gene06193.t1;
hic_scaffold_23	.	exon	41431309	41431470	.	-	.	ID=PH02Gene06193.t1.exon4;Parent=PH02Gene06193.t1;
hic_scaffold_23	.	CDS	41431309	41431470	.	-	0	ID=PH02Gene06193.t1.cds4;Parent=PH02Gene06193.t1;
hic_scaffold_23	.	exon	41430461	41430708	.	-	.	ID=PH02Gene06193.t1.exon5;Parent=PH02Gene06193.t1;
hic_scaffold_23	.	CDS	41430461	41430708	.	-	0	ID=PH02Gene06193.t1.cds5;Parent=PH02Gene06193.t1;
hic_scaffold_23	.	exon	41430160	41430250	.	-	.	ID=PH02Gene06193.t1.exon6;Parent=PH02Gene06193.t1;
hic_scaffold_23	.	CDS	41430160	41430250	.	-	1	ID=PH02Gene06193.t1.cds6;Parent=PH02Gene06193.t1;
hic_scaffold_23	.	exon	41429522	41430058	.	-	.	ID=PH02Gene06193.t1.exon7;Parent=PH02Gene06193.t1;
hic_scaffold_23	.	CDS	41429873	41430058	.	-	0	ID=PH02Gene06193.t1.cds7;Parent=PH02Gene06193.t1;
hic_scaffold_23	.	three_prime_UTR	41429522	41429872	.	-	.	ID=PH02Gene06193.t1.utr3p1;Parent=PH02Gene06193.t1;
hic_scaffold_14	.	gene	87492679	87499268	.	+	.	ID=PH02Gene06876;Name=PH02Gene06876;
hic_scaffold_14	.	mRNA	87492679	87499268	.	+	.	ID=PH02Gene06876.t1;Parent=PH02Gene06876;Name=PH02Gene06876.t1;
hic_scaffold_14	.	five_prime_UTR	87492679	87492768	.	+	.	ID=PH02Gene06876.t1.utr5p1;Parent=PH02Gene06876.t1;
hic_scaffold_14	.	exon	87492679	87492967	.	+	.	ID=PH02Gene06876.t1.exon1;Parent=PH02Gene06876.t1;
hic_scaffold_14	.	CDS	87492769	87492967	.	+	0	ID=PH02Gene06876.t1.cds1;Parent=PH02Gene06876.t1;
hic_scaffold_14	.	exon	87493701	87493709	.	+	.	ID=PH02Gene06876.t1.exon2;Parent=PH02Gene06876.t1;
hic_scaffold_14	.	CDS	87493701	87493709	.	+	2	ID=PH02Gene06876.t1.cds2;Parent=PH02Gene06876.t1;
hic_scaffold_14	.	exon	87493798	87494654	.	+	.	ID=PH02Gene06876.t1.exon3;Parent=PH02Gene06876.t1;
hic_scaffold_14	.	CDS	87493798	87494654	.	+	2	ID=PH02Gene06876.t1.cds3;Parent=PH02Gene06876.t1;
hic_scaffold_14	.	exon	87494765	87494923	.	+	.	ID=PH02Gene06876.t1.exon4;Parent=PH02Gene06876.t1;
hic_scaffold_14	.	CDS	87494765	87494923	.	+	0	ID=PH02Gene06876.t1.cds4;Parent=PH02Gene06876.t1;
hic_scaffold_14	.	exon	87498222	87498463	.	+	.	ID=PH02Gene06876.t1.exon5;Parent=PH02Gene06876.t1;
hic_scaffold_14	.	CDS	87498222	87498463	.	+	0	ID=PH02Gene06876.t1.cds5;Parent=PH02Gene06876.t1;
hic_scaffold_14	.	exon	87498604	87498697	.	+	.	ID=PH02Gene06876.t1.exon6;Parent=PH02Gene06876.t1;
hic_scaffold_14	.	CDS	87498604	87498697	.	+	1	ID=PH02Gene06876.t1.cds6;Parent=PH02Gene06876.t1;
hic_scaffold_14	.	exon	87498787	87499268	.	+	.	ID=PH02Gene06876.t1.exon7;Parent=PH02Gene06876.t1;
hic_scaffold_14	.	CDS	87498787	87498978	.	+	0	ID=PH02Gene06876.t1.cds7;Parent=PH02Gene06876.t1;
hic_scaffold_14	.	three_prime_UTR	87498979	87499268	.	+	.	ID=PH02Gene06876.t1.utr3p1;Parent=PH02Gene06876.t1;
hic_scaffold_24	.	gene	32571619	32575010	.	+	.	ID=PH02Gene16851;Name=PH02Gene16851;
hic_scaffold_24	.	mRNA	32571619	32575010	.	+	.	ID=PH02Gene16851.t1;Parent=PH02Gene16851;Name=PH02Gene16851.t1;
hic_scaffold_24	.	exon	32571619	32571787	.	+	.	ID=PH02Gene16851.t1.exon1;Parent=PH02Gene16851.t1;
hic_scaffold_24	.	CDS	32571619	32571787	.	+	0	ID=PH02Gene16851.t1.cds1;Parent=PH02Gene16851.t1;
hic_scaffold_24	.	exon	32572198	32572591	.	+	.	ID=PH02Gene16851.t1.exon2;Parent=PH02Gene16851.t1;
hic_scaffold_24	.	CDS	32572198	32572591	.	+	2	ID=PH02Gene16851.t1.cds2;Parent=PH02Gene16851.t1;
hic_scaffold_24	.	exon	32572828	32573317	.	+	.	ID=PH02Gene16851.t1.exon3;Parent=PH02Gene16851.t1;
hic_scaffold_24	.	CDS	32572828	32573317	.	+	1	ID=PH02Gene16851.t1.cds3;Parent=PH02Gene16851.t1;
hic_scaffold_24	.	exon	32573463	32573621	.	+	.	ID=PH02Gene16851.t1.exon4;Parent=PH02Gene16851.t1;
hic_scaffold_24	.	CDS	32573463	32573621	.	+	0	ID=PH02Gene16851.t1.cds4;Parent=PH02Gene16851.t1;
hic_scaffold_24	.	exon	32573701	32573945	.	+	.	ID=PH02Gene16851.t1.exon5;Parent=PH02Gene16851.t1;
hic_scaffold_24	.	CDS	32573701	32573945	.	+	0	ID=PH02Gene16851.t1.cds5;Parent=PH02Gene16851.t1;
hic_scaffold_24	.	exon	32574355	32574448	.	+	.	ID=PH02Gene16851.t1.exon6;Parent=PH02Gene16851.t1;
hic_scaffold_24	.	CDS	32574355	32574448	.	+	1	ID=PH02Gene16851.t1.cds6;Parent=PH02Gene16851.t1;
hic_scaffold_24	.	exon	32574556	32575010	.	+	.	ID=PH02Gene16851.t1.exon7;Parent=PH02Gene16851.t1;
hic_scaffold_24	.	CDS	32574556	32574747	.	+	0	ID=PH02Gene16851.t1.cds7;Parent=PH02Gene16851.t1;
hic_scaffold_24	.	three_prime_UTR	32574748	32575010	.	+	.	ID=PH02Gene16851.t1.utr3p1;Parent=PH02Gene16851.t1;
hic_scaffold_24	.	gene	32535623	32540029	.	+	.	ID=PH02Gene16852;Name=PH02Gene16852;
hic_scaffold_24	.	mRNA	32535623	32540029	.	+	.	ID=PH02Gene16852.t1;Parent=PH02Gene16852;Name=PH02Gene16852.t1;
hic_scaffold_24	.	five_prime_UTR	32535623	32535872	.	+	.	ID=PH02Gene16852.t1.utr5p1;Parent=PH02Gene16852.t1;
hic_scaffold_24	.	exon	32535623	32536059	.	+	.	ID=PH02Gene16852.t1.exon1;Parent=PH02Gene16852.t1;
hic_scaffold_24	.	CDS	32535873	32536059	.	+	0	ID=PH02Gene16852.t1.cds1;Parent=PH02Gene16852.t1;
hic_scaffold_24	.	exon	32536507	32536515	.	+	.	ID=PH02Gene16852.t1.exon2;Parent=PH02Gene16852.t1;
hic_scaffold_24	.	CDS	32536507	32536515	.	+	2	ID=PH02Gene16852.t1.cds2;Parent=PH02Gene16852.t1;
hic_scaffold_24	.	exon	32537197	32538062	.	+	.	ID=PH02Gene16852.t1.exon3;Parent=PH02Gene16852.t1;
hic_scaffold_24	.	CDS	32537197	32538062	.	+	2	ID=PH02Gene16852.t1.cds3;Parent=PH02Gene16852.t1;
hic_scaffold_24	.	exon	32538260	32538421	.	+	.	ID=PH02Gene16852.t1.exon4;Parent=PH02Gene16852.t1;
hic_scaffold_24	.	CDS	32538260	32538421	.	+	0	ID=PH02Gene16852.t1.cds4;Parent=PH02Gene16852.t1;
hic_scaffold_24	.	exon	32538931	32539178	.	+	.	ID=PH02Gene16852.t1.exon5;Parent=PH02Gene16852.t1;
hic_scaffold_24	.	CDS	32538931	32539178	.	+	0	ID=PH02Gene16852.t1.cds5;Parent=PH02Gene16852.t1;
hic_scaffold_24	.	exon	32539440	32539530	.	+	.	ID=PH02Gene16852.t1.exon6;Parent=PH02Gene16852.t1;
hic_scaffold_24	.	CDS	32539440	32539530	.	+	1	ID=PH02Gene16852.t1.cds6;Parent=PH02Gene16852.t1;
hic_scaffold_24	.	exon	32539610	32540029	.	+	.	ID=PH02Gene16852.t1.exon7;Parent=PH02Gene16852.t1;
hic_scaffold_24	.	CDS	32539610	32539795	.	+	0	ID=PH02Gene16852.t1.cds7;Parent=PH02Gene16852.t1;
hic_scaffold_24	.	three_prime_UTR	32539796	32540029	.	+	.	ID=PH02Gene16852.t1.utr3p1;Parent=PH02Gene16852.t1;
hic_scaffold_1289	.	gene	21383	23919	.	-	.	ID=PH02Gene20563;Name=PH02Gene20563;
hic_scaffold_1289	.	mRNA	21383	23919	.	-	.	ID=PH02Gene20563.t1;Parent=PH02Gene20563;Name=PH02Gene20563.t1;
hic_scaffold_1289	.	five_prime_UTR	23698	23919	.	-	.	ID=PH02Gene20563.t1.utr5p1;Parent=PH02Gene20563.t1;
hic_scaffold_1289	.	exon	23619	23919	.	-	.	ID=PH02Gene20563.t1.exon1;Parent=PH02Gene20563.t1;
hic_scaffold_1289	.	CDS	23619	23697	.	-	0	ID=PH02Gene20563.t1.cds1;Parent=PH02Gene20563.t1;
hic_scaffold_1289	.	exon	23463	23471	.	-	.	ID=PH02Gene20563.t1.exon2;Parent=PH02Gene20563.t1;
hic_scaffold_1289	.	CDS	23463	23471	.	-	2	ID=PH02Gene20563.t1.cds2;Parent=PH02Gene20563.t1;
hic_scaffold_1289	.	exon	22435	23300	.	-	.	ID=PH02Gene20563.t1.exon3;Parent=PH02Gene20563.t1;
hic_scaffold_1289	.	CDS	22435	23300	.	-	2	ID=PH02Gene20563.t1.cds3;Parent=PH02Gene20563.t1;
hic_scaffold_1289	.	exon	21941	22341	.	-	.	ID=PH02Gene20563.t1.exon4;Parent=PH02Gene20563.t1;
hic_scaffold_1289	.	CDS	21941	22341	.	-	0	ID=PH02Gene20563.t1.cds4;Parent=PH02Gene20563.t1;
hic_scaffold_1289	.	exon	21723	21816	.	-	.	ID=PH02Gene20563.t1.exon5;Parent=PH02Gene20563.t1;
hic_scaffold_1289	.	CDS	21723	21816	.	-	1	ID=PH02Gene20563.t1.cds5;Parent=PH02Gene20563.t1;
hic_scaffold_1289	.	exon	21383	21610	.	-	.	ID=PH02Gene20563.t1.exon6;Parent=PH02Gene20563.t1;
hic_scaffold_1289	.	CDS	21383	21610	.	-	0	ID=PH02Gene20563.t1.cds6;Parent=PH02Gene20563.t1;
hic_scaffold_1289	EVM	gene	121967	124281	.	-	.	ID=PH02Gene20565;Name=PH02Gene20565;
hic_scaffold_1289	EVM	mRNA	121967	124281	.	-	.	ID=PH02Gene20565.t1;Parent=PH02Gene20565;Name=PH02Gene20565.t1;
hic_scaffold_1289	EVM	exon	124203	124281	.	-	.	ID=PH02Gene20565.t1.exon1;Parent=PH02Gene20565.t1;
hic_scaffold_1289	EVM	CDS	124203	124281	.	-	0	ID=PH02Gene20565.t1.cds1;Parent=PH02Gene20565.t1;
hic_scaffold_1289	EVM	exon	124047	124055	.	-	.	ID=PH02Gene20565.t1.exon2;Parent=PH02Gene20565.t1;
hic_scaffold_1289	EVM	CDS	124047	124055	.	-	1	ID=PH02Gene20565.t1.cds2;Parent=PH02Gene20565.t1;
hic_scaffold_1289	EVM	exon	123019	123884	.	-	.	ID=PH02Gene20565.t1.exon3;Parent=PH02Gene20565.t1;
hic_scaffold_1289	EVM	CDS	123019	123884	.	-	1	ID=PH02Gene20565.t1.cds3;Parent=PH02Gene20565.t1;
hic_scaffold_1289	EVM	exon	122525	122925	.	-	.	ID=PH02Gene20565.t1.exon4;Parent=PH02Gene20565.t1;
hic_scaffold_1289	EVM	CDS	122525	122925	.	-	0	ID=PH02Gene20565.t1.cds4;Parent=PH02Gene20565.t1;
hic_scaffold_1289	EVM	exon	122307	122400	.	-	.	ID=PH02Gene20565.t1.exon5;Parent=PH02Gene20565.t1;
hic_scaffold_1289	EVM	CDS	122307	122400	.	-	2	ID=PH02Gene20565.t1.cds5;Parent=PH02Gene20565.t1;
hic_scaffold_1289	EVM	exon	121967	122194	.	-	.	ID=PH02Gene20565.t1.exon6;Parent=PH02Gene20565.t1;
hic_scaffold_1289	EVM	CDS	121967	122194	.	-	0	ID=PH02Gene20565.t1.cds6;Parent=PH02Gene20565.t1;
hic_scaffold_17	.	gene	47666848	47675719	.	-	.	ID=PH02Gene26446;Name=PH02Gene26446;
hic_scaffold_17	.	mRNA	47666848	47671904	.	-	.	ID=PH02Gene26446.t1;Parent=PH02Gene26446;Name=PH02Gene26446.t1;
hic_scaffold_17	.	five_prime_UTR	47671876	47671904	.	-	.	ID=PH02Gene26446.t1.utr5p1;Parent=PH02Gene26446.t1;
hic_scaffold_17	.	five_prime_UTR	47671291	47671362	.	-	.	ID=PH02Gene26446.t1.utr5p2;Parent=PH02Gene26446.t1;
hic_scaffold_17	.	exon	47671876	47671904	.	-	.	ID=PH02Gene26446.t1.exon1;Parent=PH02Gene26446.t1;
hic_scaffold_17	.	exon	47671104	47671362	.	-	.	ID=PH02Gene26446.t1.exon2;Parent=PH02Gene26446.t1;
hic_scaffold_17	.	CDS	47671104	47671290	.	-	0	ID=PH02Gene26446.t1.cds1;Parent=PH02Gene26446.t1;
hic_scaffold_17	.	exon	47670598	47670606	.	-	.	ID=PH02Gene26446.t1.exon3;Parent=PH02Gene26446.t1;
hic_scaffold_17	.	CDS	47670598	47670606	.	-	2	ID=PH02Gene26446.t1.cds2;Parent=PH02Gene26446.t1;
hic_scaffold_17	.	exon	47668884	47669737	.	-	.	ID=PH02Gene26446.t1.exon4;Parent=PH02Gene26446.t1;
hic_scaffold_17	.	CDS	47668884	47669737	.	-	2	ID=PH02Gene26446.t1.cds3;Parent=PH02Gene26446.t1;
hic_scaffold_17	.	exon	47668616	47668774	.	-	.	ID=PH02Gene26446.t1.exon5;Parent=PH02Gene26446.t1;
hic_scaffold_17	.	CDS	47668616	47668774	.	-	0	ID=PH02Gene26446.t1.cds4;Parent=PH02Gene26446.t1;
hic_scaffold_17	.	exon	47668017	47668261	.	-	.	ID=PH02Gene26446.t1.exon6;Parent=PH02Gene26446.t1;
hic_scaffold_17	.	CDS	47668017	47668261	.	-	0	ID=PH02Gene26446.t1.cds5;Parent=PH02Gene26446.t1;
hic_scaffold_17	.	exon	47667508	47667598	.	-	.	ID=PH02Gene26446.t1.exon7;Parent=PH02Gene26446.t1;
hic_scaffold_17	.	CDS	47667508	47667598	.	-	1	ID=PH02Gene26446.t1.cds6;Parent=PH02Gene26446.t1;
hic_scaffold_17	.	exon	47666848	47667388	.	-	.	ID=PH02Gene26446.t1.exon8;Parent=PH02Gene26446.t1;
hic_scaffold_17	.	CDS	47667203	47667388	.	-	0	ID=PH02Gene26446.t1.cds7;Parent=PH02Gene26446.t1;
hic_scaffold_17	.	three_prime_UTR	47666848	47667202	.	-	.	ID=PH02Gene26446.t1.utr3p1;Parent=PH02Gene26446.t1;
hic_scaffold_15	.	gene	87255862	87257903	.	+	.	ID=PH02Gene27247;Name=PH02Gene27247;
hic_scaffold_15	.	mRNA	87255862	87257903	.	+	.	ID=PH02Gene27247.t1;Parent=PH02Gene27247;Name=PH02Gene27247.t1;
hic_scaffold_15	.	exon	87255862	87256045	.	+	.	ID=PH02Gene27247.t1.exon1;Parent=PH02Gene27247.t1;
hic_scaffold_15	.	CDS	87255862	87256045	.	+	0	ID=PH02Gene27247.t1.cds1;Parent=PH02Gene27247.t1;
hic_scaffold_15	.	exon	87256183	87257531	.	+	.	ID=PH02Gene27247.t1.exon2;Parent=PH02Gene27247.t1;
hic_scaffold_15	.	CDS	87256183	87257531	.	+	2	ID=PH02Gene27247.t1.cds2;Parent=PH02Gene27247.t1;
hic_scaffold_15	.	exon	87257623	87257903	.	+	.	ID=PH02Gene27247.t1.exon3;Parent=PH02Gene27247.t1;
hic_scaffold_15	.	CDS	87257623	87257823	.	+	0	ID=PH02Gene27247.t1.cds3;Parent=PH02Gene27247.t1;
hic_scaffold_15	.	three_prime_UTR	87257824	87257903	.	+	.	ID=PH02Gene27247.t1.utr3p1;Parent=PH02Gene27247.t1;
hic_scaffold_20	.	gene	52834585	52839807	.	+	.	ID=PH02Gene30701;Name=PH02Gene30701;
hic_scaffold_20	.	mRNA	52834585	52839807	.	+	.	ID=PH02Gene30701.t1;Parent=PH02Gene30701;Name=PH02Gene30701.t1;
hic_scaffold_20	.	five_prime_UTR	52834585	52834640	.	+	.	ID=PH02Gene30701.t1.utr5p1;Parent=PH02Gene30701.t1;
hic_scaffold_20	.	exon	52834585	52834827	.	+	.	ID=PH02Gene30701.t1.exon1;Parent=PH02Gene30701.t1;
hic_scaffold_20	.	CDS	52834641	52834827	.	+	0	ID=PH02Gene30701.t1.cds1;Parent=PH02Gene30701.t1;
hic_scaffold_20	.	exon	52836181	52836189	.	+	.	ID=PH02Gene30701.t1.exon2;Parent=PH02Gene30701.t1;
hic_scaffold_20	.	CDS	52836181	52836189	.	+	2	ID=PH02Gene30701.t1.cds2;Parent=PH02Gene30701.t1;
hic_scaffold_20	.	exon	52837249	52838102	.	+	.	ID=PH02Gene30701.t1.exon3;Parent=PH02Gene30701.t1;
hic_scaffold_20	.	CDS	52837249	52838102	.	+	2	ID=PH02Gene30701.t1.cds3;Parent=PH02Gene30701.t1;
hic_scaffold_20	.	exon	52838192	52838350	.	+	.	ID=PH02Gene30701.t1.exon4;Parent=PH02Gene30701.t1;
hic_scaffold_20	.	CDS	52838192	52838350	.	+	0	ID=PH02Gene30701.t1.cds4;Parent=PH02Gene30701.t1;
hic_scaffold_20	.	exon	52838796	52839040	.	+	.	ID=PH02Gene30701.t1.exon5;Parent=PH02Gene30701.t1;
hic_scaffold_20	.	CDS	52838796	52839040	.	+	0	ID=PH02Gene30701.t1.cds5;Parent=PH02Gene30701.t1;
hic_scaffold_20	.	exon	52839197	52839287	.	+	.	ID=PH02Gene30701.t1.exon6;Parent=PH02Gene30701.t1;
hic_scaffold_20	.	CDS	52839197	52839287	.	+	1	ID=PH02Gene30701.t1.cds6;Parent=PH02Gene30701.t1;
hic_scaffold_20	.	exon	52839417	52839807	.	+	.	ID=PH02Gene30701.t1.exon7;Parent=PH02Gene30701.t1;
hic_scaffold_20	.	CDS	52839417	52839602	.	+	0	ID=PH02Gene30701.t1.cds7;Parent=PH02Gene30701.t1;
hic_scaffold_20	.	three_prime_UTR	52839603	52839807	.	+	.	ID=PH02Gene30701.t1.utr3p1;Parent=PH02Gene30701.t1;
hic_scaffold_24	.	gene	51963161	51969044	.	+	.	ID=PH02Gene02057;Name=PH02Gene02057;
hic_scaffold_24	.	mRNA	51963161	51969044	.	+	.	ID=PH02Gene02057.t1;Parent=PH02Gene02057;Name=PH02Gene02057.t1;
hic_scaffold_24	.	five_prime_UTR	51963161	51963396	.	+	.	ID=PH02Gene02057.t1.utr5p1;Parent=PH02Gene02057.t1;
hic_scaffold_24	.	exon	51963161	51963805	.	+	.	ID=PH02Gene02057.t1.exon1;Parent=PH02Gene02057.t1;
hic_scaffold_24	.	CDS	51963397	51963805	.	+	0	ID=PH02Gene02057.t1.cds1;Parent=PH02Gene02057.t1;
hic_scaffold_24	.	exon	51963977	51963985	.	+	.	ID=PH02Gene02057.t1.exon2;Parent=PH02Gene02057.t1;
hic_scaffold_24	.	CDS	51963977	51963985	.	+	2	ID=PH02Gene02057.t1.cds2;Parent=PH02Gene02057.t1;
hic_scaffold_24	.	exon	51964183	51965054	.	+	.	ID=PH02Gene02057.t1.exon3;Parent=PH02Gene02057.t1;
hic_scaffold_24	.	CDS	51964183	51965054	.	+	2	ID=PH02Gene02057.t1.cds3;Parent=PH02Gene02057.t1;
hic_scaffold_24	.	exon	51966105	51966266	.	+	.	ID=PH02Gene02057.t1.exon4;Parent=PH02Gene02057.t1;
hic_scaffold_24	.	CDS	51966105	51966266	.	+	0	ID=PH02Gene02057.t1.cds4;Parent=PH02Gene02057.t1;
hic_scaffold_24	.	exon	51966396	51966631	.	+	.	ID=PH02Gene02057.t1.exon5;Parent=PH02Gene02057.t1;
hic_scaffold_24	.	CDS	51966396	51966631	.	+	0	ID=PH02Gene02057.t1.cds5;Parent=PH02Gene02057.t1;
hic_scaffold_24	.	exon	51968513	51968600	.	+	.	ID=PH02Gene02057.t1.exon6;Parent=PH02Gene02057.t1;
hic_scaffold_24	.	CDS	51968513	51968600	.	+	1	ID=PH02Gene02057.t1.cds6;Parent=PH02Gene02057.t1;
hic_scaffold_24	.	exon	51968703	51969044	.	+	.	ID=PH02Gene02057.t1.exon7;Parent=PH02Gene02057.t1;
hic_scaffold_24	.	CDS	51968703	51968903	.	+	0	ID=PH02Gene02057.t1.cds7;Parent=PH02Gene02057.t1;
hic_scaffold_24	.	three_prime_UTR	51968904	51969044	.	+	.	ID=PH02Gene02057.t1.utr3p1;Parent=PH02Gene02057.t1;
hic_scaffold_20	.	gene	51950428	51956283	.	-	.	ID=PH02Gene05689;Name=PH02Gene05689;
hic_scaffold_20	.	mRNA	51950428	51956283	.	-	.	ID=PH02Gene05689.t1;Parent=PH02Gene05689;Name=PH02Gene05689.t1;
hic_scaffold_20	.	five_prime_UTR	51956169	51956283	.	-	.	ID=PH02Gene05689.t1.utr5p1;Parent=PH02Gene05689.t1;
hic_scaffold_20	.	exon	51955745	51956283	.	-	.	ID=PH02Gene05689.t1.exon1;Parent=PH02Gene05689.t1;
hic_scaffold_20	.	CDS	51955745	51956168	.	-	0	ID=PH02Gene05689.t1.cds1;Parent=PH02Gene05689.t1;
hic_scaffold_20	.	exon	51954306	51955189	.	-	.	ID=PH02Gene05689.t1.exon2;Parent=PH02Gene05689.t1;
hic_scaffold_20	.	CDS	51954306	51955189	.	-	2	ID=PH02Gene05689.t1.cds2;Parent=PH02Gene05689.t1;
hic_scaffold_20	.	exon	51950428	51951327	.	-	.	ID=PH02Gene05689.t1.exon3;Parent=PH02Gene05689.t1;
hic_scaffold_20	.	CDS	51950647	51951327	.	-	0	ID=PH02Gene05689.t1.cds3;Parent=PH02Gene05689.t1;
hic_scaffold_20	.	three_prime_UTR	51950428	51950646	.	-	.	ID=PH02Gene05689.t1.utr3p1;Parent=PH02Gene05689.t1;
hic_scaffold_8	.	gene	12507808	12512465	.	-	.	ID=PH02Gene09580;Name=PH02Gene09580;
hic_scaffold_8	.	mRNA	12507808	12512465	.	-	.	ID=PH02Gene09580.t1;Parent=PH02Gene09580;Name=PH02Gene09580.t1;
hic_scaffold_8	.	five_prime_UTR	12512172	12512465	.	-	.	ID=PH02Gene09580.t1.utr5p1;Parent=PH02Gene09580.t1;
hic_scaffold_8	.	exon	12511790	12512465	.	-	.	ID=PH02Gene09580.t1.exon1;Parent=PH02Gene09580.t1;
hic_scaffold_8	.	CDS	12511790	12512171	.	-	0	ID=PH02Gene09580.t1.cds1;Parent=PH02Gene09580.t1;
hic_scaffold_8	.	exon	12511634	12511642	.	-	.	ID=PH02Gene09580.t1.exon2;Parent=PH02Gene09580.t1;
hic_scaffold_8	.	CDS	12511634	12511642	.	-	2	ID=PH02Gene09580.t1.cds2;Parent=PH02Gene09580.t1;
hic_scaffold_8	.	exon	12509222	12510111	.	-	.	ID=PH02Gene09580.t1.exon3;Parent=PH02Gene09580.t1;
hic_scaffold_8	.	CDS	12509222	12510111	.	-	2	ID=PH02Gene09580.t1.cds3;Parent=PH02Gene09580.t1;
hic_scaffold_8	.	exon	12507808	12508542	.	-	.	ID=PH02Gene09580.t1.exon4;Parent=PH02Gene09580.t1;
hic_scaffold_8	.	CDS	12507808	12508542	.	-	0	ID=PH02Gene09580.t1.cds4;Parent=PH02Gene09580.t1;
hic_scaffold_23	.	gene	22493785	22506336	.	-	.	ID=PH02Gene09732;Name=PH02Gene09732;
hic_scaffold_23	.	mRNA	22493785	22506336	.	-	.	ID=PH02Gene09732.t1;Parent=PH02Gene09732;Name=PH02Gene09732.t1;
hic_scaffold_23	.	five_prime_UTR	22506183	22506336	.	-	.	ID=PH02Gene09732.t1.utr5p1;Parent=PH02Gene09732.t1;
hic_scaffold_23	.	exon	22505783	22506336	.	-	.	ID=PH02Gene09732.t1.exon1;Parent=PH02Gene09732.t1;
hic_scaffold_23	.	CDS	22505783	22506182	.	-	0	ID=PH02Gene09732.t1.cds1;Parent=PH02Gene09732.t1;
hic_scaffold_23	.	exon	22505615	22505623	.	-	.	ID=PH02Gene09732.t1.exon2;Parent=PH02Gene09732.t1;
hic_scaffold_23	.	CDS	22505615	22505623	.	-	2	ID=PH02Gene09732.t1.cds2;Parent=PH02Gene09732.t1;
hic_scaffold_23	.	exon	22504560	22505431	.	-	.	ID=PH02Gene09732.t1.exon3;Parent=PH02Gene09732.t1;
hic_scaffold_23	.	CDS	22504560	22505431	.	-	2	ID=PH02Gene09732.t1.cds3;Parent=PH02Gene09732.t1;
hic_scaffold_23	.	exon	22500508	22500669	.	-	.	ID=PH02Gene09732.t1.exon4;Parent=PH02Gene09732.t1;
hic_scaffold_23	.	CDS	22500508	22500669	.	-	0	ID=PH02Gene09732.t1.cds4;Parent=PH02Gene09732.t1;
hic_scaffold_23	.	exon	22500134	22500369	.	-	.	ID=PH02Gene09732.t1.exon5;Parent=PH02Gene09732.t1;
hic_scaffold_23	.	CDS	22500134	22500369	.	-	0	ID=PH02Gene09732.t1.cds5;Parent=PH02Gene09732.t1;
hic_scaffold_23	.	exon	22494353	22494440	.	-	.	ID=PH02Gene09732.t1.exon6;Parent=PH02Gene09732.t1;
hic_scaffold_23	.	CDS	22494353	22494440	.	-	1	ID=PH02Gene09732.t1.cds6;Parent=PH02Gene09732.t1;
hic_scaffold_23	.	exon	22493785	22494238	.	-	.	ID=PH02Gene09732.t1.exon7;Parent=PH02Gene09732.t1;
hic_scaffold_23	.	CDS	22494044	22494238	.	-	0	ID=PH02Gene09732.t1.cds7;Parent=PH02Gene09732.t1;
hic_scaffold_23	.	three_prime_UTR	22493785	22494043	.	-	.	ID=PH02Gene09732.t1.utr3p1;Parent=PH02Gene09732.t1;
